# Supplementary material for: Integrated Omics Analysis Reveals Key Pathways in Cotton Defense against Mirid Bug (Adelphocoris suturalis Jakovlev) Feeding
Source: Insects. 2024 Apr 8;15(4):254. doi: 10.3390/insects15040254 (PMC11049813; doi:10.3390/insects15040254)
Supplement: Supplementary file 1 [file insects-15-00254-s001.zip]

Archive with 9 entries (7 files):
- insects-2894859-supplementary/
- insects-2894859-supplementary/supplementary materials/
- insects-2894859-supplementary/supplementary materials/Figure S1.tif
- insects-2894859-supplementary/supplementary materials/Table S1-S3.xlsx
- insects-2894859-supplementary/supplementary materials/Table S10-S12.xlsx
- insects-2894859-supplementary/supplementary materials/Table S4.xlsx
- insects-2894859-supplementary/supplementary materials/Table S5.xlsx
- insects-2894859-supplementary/supplementary materials/Table S6-S8.xlsx
- insects-2894859-supplementary/supplementary materials/Table S9.xlsx
