# Supplementary material for: Integrated Omics Analysis Reveals Key Pathways in Cotton Defense against Mirid Bug (Adelphocoris suturalis Jakovlev) Feeding
Source: Insects. 2024 Apr 8;15(4):254. doi: 10.3390/insects15040254 (PMC11049813; doi:10.3390/insects15040254)
Supplement: Supplementary file 1 [file insects-15-00254-s001.zip › insects-2894859-supplementary/supplementary materials/Table S1-S3.xlsx]

## Sheet: Table S1
Table S1. Primer base sequence of cotton for RT- qPCR
Primer name	Sequence (5'to3')
qAOS-F	TGTCCGCAATGGAACAAATG
qAOS-R	CTTTCTTCGCCTTTCCGTATTG
qAOC-F	GAGCATAAACCCGAAATGAAAGG
qAOC-R	GTGTCCTGGTAAGTCAAGTAAGG
qADH-F	CTCTAAACCCACCAATCCTACC
qADH-R	TAAGCAGCCGAAGATGATGG
qPLA1-F	ATCTCCGCCGCTACATTATTC
qPLA1-R	GGGAATTCACCATGTTTGTTCTG
qOPR3-1-F	TTCAATAGGGAGCTGGGAATG
qOPR3-1-R	ACCTAAAGACTAGGTCAGGATTTG
qOPR3-2-F	AGTAGCTTCAGCCATTGGTATAG
qOPR3-2-R	GCCTAGGTTGAGCGGATTAG
qHistone-F	GTGGATCAGTCGCTTAGAAGA
qHistone-R	CATCACATCACATTGAACCTACC
qUBQ7-F	GAATGTGGCGCCGGGACCTTC
qUBQ7-R	ACTCAATCCCCACCAGCCTTCTGG
Note, F: Forward primer. R: reverse primer

## Sheet: Table S2
Table S2. Overview of differential metabolites
group	mode	differential ions	first-level identification ions	first-level identification ions (down)	first-level identification ions (up)	second-level identification ions	second-level identification ions((down)	second-level identification ions(up)
group2	ESI+	1370	753	233	520	496	122	374
vs group1	ESI-	168	112	21	91	53	7	46
Note: group1 was the control group and group2 was the feeding treatment group

## Sheet: Table S3
Table S3. Numbers and classification of differentially expressed metabolites of cotton
Category	Total	Down	Up
Terpenoids	94	14	80
Alkaloid	77	14	63
Carbohydrates and carbohydrate conjugates	70	27	43
Lipids and lipid-like molecules	58	18	40
Amino acids, peptides, and analogues	30	11	19
Phenylpropanoids	27	3	24
Organic acids and derivatives	26	9	17
Flavonoids and Isoflavonoids	22	6	16
Nucleosides, nucleotides, and analogues	20	8	12
Phenols and derivatives	15	0	15
Others	57	12	45
Total	496	122	374
