# Supplementary material for: Integrated Omics Analysis Reveals Key Pathways in Cotton Defense against Mirid Bug (Adelphocoris suturalis Jakovlev) Feeding
Source: Insects. 2024 Apr 8;15(4):254. doi: 10.3390/insects15040254 (PMC11049813; doi:10.3390/insects15040254)
Supplement: Supplementary file 1 [file insects-15-00254-s001.zip › insects-2894859-supplementary/supplementary materials/Table S10-S12.xlsx]

## Sheet: Table S10
Table S10. GO Enrichment Analysis of DEPs
No.	functional classification	process	code	number of DEPs
1	biological_process	metabolic process	A	258
2	biological_process	single-organism process	B	225
3	biological_process	cellular process metabolic process	C	58
4	biological_process	response to stimulus	D	45
5	biological_process	localization	E	38
6	biological_process	reproductive process	F	23
7	biological_process	signaling	G	13
8	biological_process	cellular process	H	11
9	biological_process	cellular component organization or biogenesis	I	10
10	biological_process	others	J	13
11	cellular_component	organelle part	K	98
12	cellular_component	organelle	L	90
13	cellular_component	cell part	M	83
14	cellular_component	membrane part	N	46
15	cellular_component	macromolecular complex	O	27
16	cellular_component	extracellular region	P	15
17	cellular_component	membrane	Q	15
18	molecular_function	catalytic activity	R	527
19	molecular_function	binding	S	125
20	molecular_function	transporter activity	T	31
21	molecular_function	structural molecule activity	U	29
22	molecular_function	antioxidant activity	V	26
23	molecular_function	enzyme regulator activity	W	9
24	molecular_function	others	X	13
			Total	1829

## Sheet: Table S11
Table S11. KEGG enrichment of proteome of cotton plant
No.	Pathway ID	Pathway	Number of DEPs	q-value
1	ko01100	Metabolic pathways	418	5.72e-10
2	ko01200	Carbon metabolism	103	2.11e-08
3	ko00710	Carbon fixation in photosynthetic organisms	45	3.03e-08
4	ko00195	Photosynthesis	38	7.14e-08
5	ko01120	Microbial metabolism in diverse environments	117	2.8e-05
6	ko00592	alpha-Linolenic acid metabolism	19	0.0001
7	ko01110	Biosynthesis of secondary metabolites	240	0.00011
8	ko00051	Fructose and mannose metabolism	26	0.00014
9	ko00511	Other glycan degradation	27	0.00023
10	ko00680	Methane metabolism	25	0.00066
11	ko00520	Amino sugar and nucleotide sugar metabolism	42	0.00071
12	ko00450	Selenocompound metabolism	12	0.00092
13	ko04974	Protein digestion and absorption	5	0.00133
14	ko00630	Glyoxylate and dicarboxylate metabolism	31	0.00177
15	ko01040	Biosynthesis of unsaturated fatty acids	11	0.00178
16	ko01230	Biosynthesis of amino acids	69	0.00234
17	ko00471	D-Glutamine and D-glutamate metabolism	4	0.0024
18	ko00250	Alanine, aspartate and glutamate metabolism	20	0.00268
19	ko00940	Phenylpropanoid biosynthesis	45	0.0071
20	ko00030	Pentose phosphate pathway	22	0.0076
21	ko00910	Nitrogen metabolism	13	0.00791
22	ko00053	Ascorbate and aldarate metabolism	23	0.0114
23	ko00410	beta-Alanine metabolism	13	0.02099
24	ko04142	Lysosome	22	0.02177
25	ko00930	Caprolactam degradation	2	0.0234
26	ko00480	Glutathione metabolism	23	0.02363
27	ko04145	Phagosome	23	0.02363
28	ko00270	Cysteine and methionine metabolism	26	0.02876
29	ko00071	Fatty acid degradation	15	0.02909
30	ko00950	Isoquinoline alkaloid biosynthesis	10	0.03267
31	ko00720	Carbon fixation pathways in prokaryotes	13	0.03422
32	ko00310	Lysine degradation	8	0.03541
33	ko04146	Peroxisome	23	0.03622
34	ko00280	Valine, leucine and isoleucine degradation	17	0.0364
35	ko00020	Citrate cycle (TCA cycle)	19	0.04283
Total			1569

## Sheet: Table S12
Table S12. Analysis of differentially expressed proteins (DEPs ) in different metabolism pathways
pathwayID	pathway name	Protein_ID	Preotein description	FC	up／down	q-value
ko00051	Fructose and mannose metabolism	Cotton_D_gene_10039158	phosphofructokinase	1.84	up	0.001
ko00051	Fructose and mannose metabolism	CotAD_00556	Epidermis-specific secreted glycoprotein EP1	1.72	up	0.038
ko00051	Fructose and mannose metabolism	CotAD_24396	Xylose isomerase	1.67	up	0.001
ko00051	Fructose and mannose metabolism	CotAD_63919	Xylose isomerase	1.62	up	0.001
ko00051	Fructose and mannose metabolism	CotAD_02520	Xylose isomerase	1.52	up	0.001
ko00051	Fructose and mannose metabolism	Cotton_D_gene_10030706	idonate 5-dehydrogenase	1.25	up	0.002
ko00051	Fructose and mannose metabolism	CotAD_58316	fructose-bisphosphate aldolase 3	1.2	up	0.001
ko00051	Fructose and mannose metabolism	CotAD_52093	fructose-bisphosphate aldolase	0.88	down	0.043
ko00051	Fructose and mannose metabolism	CotAD_23341	triosephosphate isomerase	0.84	down	0.001
ko00051	Fructose and mannose metabolism	CotAD_58035	fructose-bisphosphate aldolase	0.84	down	0.001
ko00051	Fructose and mannose metabolism	CotAD_39653	Fructose-1,6-bisphosphatase	0.81	down	0.001
ko00051	Fructose and mannose metabolism	Cotton_D_gene_10035332	fructokinase-2	0.78	down	0.001
ko00051	Fructose and mannose metabolism	CotAD_57668	endo-1,4-beta-mannanase	0.77	down	0.017
ko00051	Fructose and mannose metabolism	CotAD_39434	hexokinase	0.76	down	0.001
ko00051	Fructose and mannose metabolism	CotAD_69191	fructokinase	0.75	down	0.001
ko00051	Fructose and mannose metabolism	CotAD_15944	triosephosphate isomerase	0.74	down	0.001
ko00051	Fructose and mannose metabolism	CotAD_36008	fructokinase-4	0.73	down	0.001
ko00051	Fructose and mannose metabolism	CotAD_27060	fructose 1,6 bisphosphate aldolase class 1	0.72	down	0.001
ko00051	Fructose and mannose metabolism	CotAD_24236	fructose 1,6 bisphosphate aldolase class 1	0.71	down	0.001
ko00051	Fructose and mannose metabolism	Cotton_D_gene_10040329	plastid fructose 1,6 bisphosphate aldolase class 1	0.71	down	0.001
ko00051	Fructose and mannose metabolism	CotAD_30700	fructose 1,6 bisphosphate aldolase class 1	0.66	down	0.001
ko00051	Fructose and mannose metabolism	CotAD_26511	fructokinase-4	0.64	down	0.001
ko00051	Fructose and mannose metabolism	CotAD_58944	fructose-bisphosphate aldolase	0.64	down	0.001
ko00051	Fructose and mannose metabolism	CotAD_30698	fructose 1,6 bisphosphate aldolase class 1	0.63	down	0.001
ko00051	Fructose and mannose metabolism	CotAD_45862	fructokinase-2	0.62	down	0.001
ko00051	Fructose and mannose metabolism	CotAD_24238	fructose 1,6 bisphosphate aldolase class 1	0.61	down	0.001
ko00592	alpha-Linolenic acid metabolism	CotAD_27039	Salicylate O-methyltransferase	4.91	up	0.032
ko00592	alpha-Linolenic acid metabolism	CotAD_35840	Allene oxide synthase(AOS)	1.76	up	0.031
ko00592	alpha-Linolenic acid metabolism	CotAD_51900	3-ketoacyl-CoA thiolase 2(KAT2)	1.73	up	0.04
ko00592	alpha-Linolenic acid metabolism	CotAD_10744	3-ketoacyl-CoA thiolase 2(KAT2)	1.63	up	0.003
ko00592	alpha-Linolenic acid metabolism	CotAD_52791	Phospholipase A1-IIgamma(PLA)	1.63	up	0.001
ko00592	alpha-Linolenic acid metabolism	CotAD_66777	3-ketoacyl-CoA thiolase 2(KAT2)	1.62	up	0.001
ko00592	alpha-Linolenic acid metabolism	Cotton_D_gene_10007846	Allene oxide cyclase 4(AOC)	1.6	up	0.002
ko00592	alpha-Linolenic acid metabolism	CotAD_59374	4-coumarate--CoA ligase-like 5	1.53	up	0.001
ko00592	alpha-Linolenic acid metabolism	CotAD_52391	Acyl-coenzyme A oxidase 2(ACX/ACOX)	1.52	up	0.003
ko00592	alpha-Linolenic acid metabolism	Cotton_D_gene_10040584	Acyl-coenzyme A oxidase 4(ACX/ACOX)	1.51	up	0.011
ko00592	alpha-Linolenic acid metabolism	CotAD_59461	12-oxophytodienoate reductase 3 (OPR3-1)	1.39	up	0.011
ko00592	alpha-Linolenic acid metabolism	CotAD_12782	Acyl-coenzyme A oxidase 3(ACX/ACOX)	1.36	up	0.014
ko00592	alpha-Linolenic acid metabolism	Cotton_D_gene_10023640	Allene oxide synthase(AOS)	1.33	up	0.021
ko00592	alpha-Linolenic acid metabolism	CotAD_58616	Allene oxide synthase(AOS)	1.32	up	0.038
ko00592	alpha-Linolenic acid metabolism	Cotton_D_gene_10037325	12-oxophytodienoate reductase 3(OPR3-2)	1.3	up	0.04
ko00592	alpha-Linolenic acid metabolism	Cotton_D_gene_10007844	Allene oxide cyclase 4(AOC)	1.29	up	0.001
ko00592	alpha-Linolenic acid metabolism	CotAD_18083	Peroxisomal fatty acid beta-oxidation multifunctional protein(MFP2)	1.24	up	0.001
ko00592	alpha-Linolenic acid metabolism	CotAD_64340	Alcohol dehydrogenase class-P(ADH)	0.82	down	0.001
ko00592	alpha-Linolenic acid metabolism	CotAD_64088	Phospholipase A1-IIdelta(PLA)	0.78	down	0.011
Note, ko00592、ko00051 represent alpha-Linolenic acid metabolism, and fructose and mannose metabolism, respectively.The bold font represents the six proteins we selected
