# Supplementary material for: Integrated Omics Analysis Reveals Key Pathways in Cotton Defense against Mirid Bug (Adelphocoris suturalis Jakovlev) Feeding
Source: Insects. 2024 Apr 8;15(4):254. doi: 10.3390/insects15040254 (PMC11049813; doi:10.3390/insects15040254)
Supplement: Supplementary file 1 [file insects-15-00254-s001.zip › insects-2894859-supplementary/supplementary materials/Table S4.xlsx]

## Sheet: Terpenoids
Table S4. Category and FC analysis of differentially expressed secondary metabolites related cotton defense.
Different metabolite in Cotton － Terpenoids
No.	Name	kegg_id	qvalue	vip	FC	Up/down	pathway
1	(-)-Germacrene D	C16142	0.043	3.553	46.843	up	map00909
2	(+)-alpha-Barbatene	C19740	0.043	3.553	46.843	up	map00909
3	(+)-alpha-Santalene	C19736	0.043	3.553	46.843	up	map00909
4	(+)-beta-Caryophyllene	C19973	0.043	3.553	46.843	up	map00909
5	(+)-beta-Chamigrene	C19908	0.043	3.553	46.843	up	map00909
6	(+)-delta-Selinene	C19742	0.043	3.553	46.843	up	map00909
7	(+)-epi-Isozizaene	C16269	0.043	3.553	46.843	up	map00909
8	(+)-Germacrene A	C16141	0.043	3.553	46.843	up	map00909
9	(+)-Thujopsene	C20724	0.043	3.553	46.843	up	map00909
10	(+)-Valencene	C17277	0.043	3.553	46.843	up	map00909
11	(E)-2-epi-beta-Caryophyllene	C20478	0.043	3.553	46.843	up	map00909
12	(E)-alpha-Bisabolene	C19749	0.043	3.553	46.843	up	map00909
13	(E)-gamma-Bisabolene	C19748	0.043	3.553	46.843	up	map00909
14	(S)-beta-Bisabolene	C19751	0.043	3.553	46.843	up	map00909
15	(S)-beta-Macrocarpene	C19752	0.043	3.553	46.843	up	map00909
16	5-epi-alpha-Selinene	C20163	0.043	3.553	46.843	up	map00909
17	5-Epiaristolochene	C19708	0.043	3.553	46.843	up	map00909
18	7-epi-alpha-Selinene	C20159	0.043	3.553	46.843	up	map00909
19	alpha-Farnesene	C09665	0.043	3.553	46.843	up	map00909
20	Amorpha-4,11-diene	C16028	0.043	3.553	46.843	up	map00909
21	Aristolochene	C02004	0.043	3.553	46.843	up	map00909
22	beta-Caryophyllene	C09629	0.043	3.553	46.843	up	map00909
23	beta-Farnesene	C09666	0.043	3.553	46.843	up	map00909
24	beta-Selinene	C09723	0.043	3.553	46.843	up	map00909
25	cis-Muurola-3,5-diene	C19753	0.043	3.553	46.843	up	map00909
26	delta-Cadinene	C06394	0.043	3.553	46.843	up	map00909
27	gamma-Bisabolene	C16814	0.043	3.553	46.843	up	map00909
28	gamma-Humulene	C16829	0.043	3.553	46.843	up	map00909
29	Germacrene B	C09672	0.043	3.553	46.843	up	map00909
30	Germacrene C	C19747	0.043	3.553	46.843	up	map00909
31	Humulene	C09684	0.043	3.553	46.843	up	map00909
32	Longifolene	C09699	0.043	3.553	46.843	up	map00909
33	Pentalenene	C01841	0.043	3.553	46.843	up	map00909
34	Trichodiene	C01860	0.043	3.553	46.843	up	map00909
35	Vetispiradiene	C12142	0.043	3.553	46.843	up	map00909
36	Germacrene A acid	C19678	0.004	4.279	20.652	up	map00909
37	(1R,2R,4S)-Limonene-1,2-diol	C18027	0.036	2.584	12.688	up	map00903
38	Limonene-1,2-diol	C17621	0.036	2.584	12.688	up	map00903
39	(4R,7S)-7-Isopropyl-4-methyloxepan-2-one	C04433	0.036	2.584	12.688	up	map00902
40	(6E)-8-Hydroxyb	C03092	0.036	2.584	12.688	up	map00902
41	(E)-3,7-Dimethylocta-1,6-diene-3,8-diol	C19082	0.036	2.584	12.688	up	map00902
42	6-endo-Hydroxycineole	C07276	0.036	2.584	12.688	up	map00902
43	Paclitaxel	C07394	0.009	4.198	8.371	up	map00904
44	Solavetivone	C17954	0.042	2.709	6.855	up	map00909
45	Albaflavenone	C19939	0.042	2.709	6.855	up	map00909
46	Pentalen-13-al	C09737	0.042	2.709	6.855	up	map00909
47	Gibberellin A20	C06070	0.027	2.014	3.464	up	map00904
48	Gibberellin A4	C02035	0.027	2.014	3.464	up	map00904
49	Gibberellin A51	C11864	0.027	2.014	3.464	up	map00904
50	Iridotrial	C11865	0.027	2.014	3.464	up	map00902
51	Isoprene	C16521	0.002	2.636	3.284	up	map00900
52	PR-toxin	C06079	0.05	1.662	3.272	up	map00909
53	ent-7-alpha-Hydroxykaur-16-en-19-oic acid	C11875	0.021	1.914	2.669	up	map00904
54	Abscisic alcohol	C13456	0.027	2.075	2.512	up	map00906
55	Xanthoxin	C13453	0.027	2.075	2.512	up	map00906
56	Gibberellin A12	C11857	0.043	1.66	2.501	up	map00904
57	Gibberellin A14 aldehyde	C11853	0.043	1.66	2.501	up	map00904
58	Gibberellin A53 aldehyde	C11905	0.043	1.66	2.501	up	map00904
59	10-Deacetylbaccatin III	C11700	0.039	1.837	2.347	up	map00904
60	6-beta,7-beta-Dihydroxykaurenoic acid	C11876	0.022	1.602	1.687	up	map00904
61	Gibberellin A9	C11863	0.012	1.488	1.6	up	map00904
62	(3R)-6-Hydroxy-3-isopropenyl-heptanoate	C11404	0.032	1.49	1.571	up	map00903
63	(3S)-6-Hydroxy-3-isopropenyl-heptanoate	C11417	0.032	1.49	1.571	up	map00903
64	(5R)-6-Hydroxy-5-isopropenyl-2-methylhexanoate	C11406	0.032	1.49	1.571	up	map00903
65	(5S)-6-Hydroxy-5-isopropenyl-2-methylhexanoate	C11420	0.032	1.49	1.571	up	map00903
66	(3R)-3-Isopropenyl-6-oxoheptanoate	C04718	0.031	1.295	1.568	up	map00903
67	(3S)-3-Isopropenyl-6-oxoheptanoate	C06066	0.031	1.295	1.568	up	map00903
68	(4R)-7-Hydroxy-4-isopropenyl-7-methyl-2-oxo-oxepanone	C11405	0.031	1.295	1.568	up	map00903
69	(4S)-7-Hydroxy-4-isopropenyl-7-methyl-2-oxo-oxepanone	C11419	0.031	1.295	1.568	up	map00903
70	1,6,6-Trimethyl-2,7-dioxabicyclo[3.2.2]nonan-3-one	C19079	0.031	1.295	1.568	up	map00902
71	4,5-Dihydro-5,5-dimethyl-4-(3-oxobutyl)furan-2(3H)-one	C19084	0.031	1.295	1.568	up	map00902
72	Abscisate	C06082	0.016	1.391	1.523	up	map00906
73	7-Deoxyloganate	C11636	0.046	1.371	1.5	up	map00902
74	(-)-Menthol	C00400	0.032	1.198	1.465	up	map00902
75	(+)-Neomenthol	C00553	0.032	1.198	1.465	up	map00902
76	5-Deoxystrigol	C11871	0.027	1.076	1.326	up	map00906
77	Gibberellin A5	C11854	0.027	1.076	1.326	up	map00904
78	Gibberellin A51-catabolite	C11867	0.027	1.076	1.326	up	map00904
79	Gibberellin A7	C18037	0.027	1.076	1.326	up	map00904
80	Abscisic acid glucose ester	C15970	0.016	1.116	1.319	down	map00906
81	10-Deoxygeniposidic acid	C11672	0.019	1.173	0.746	down	map00902
82	Aphidicolin	C06088	0.025	1.175	0.739	down	map00904
83	Gibberellin A37 open lactone	C11859	0.033	1.161	0.736	down	map00904
84	Gibberellin A44 diacid	C06095	0.033	1.161	0.736	down	map00904
85	Plaunotol	C13273	0.033	1.094	0.722	down	map00904
86	10-beta,14-beta-Dihydroxytaxa-4(20),11-dien-5alpha-yl acetate	C20151	0.034	1.379	0.643	down	map00904
87	Taxa-4(20),11(12)-dien-5alpha-acetoxy-10beta-ol	C11898	0.027	1.508	0.64	down	map00904
88	Perillyl aldehyde	C01767	0.048	1.276	0.572	down	map00903
89	Myrtenal	C02485	0.048	1.276	0.572	down	map00903
90	Pinocarvone	C11383	0.048	1.276	0.572	down	map00903
91	(-)-Carvone	C18025	0.048	1.276	0.572	down	map00902
92	(-)-Isopiperitenone	C11939	0.048	1.276	0.572	down	map00902
93	(+)-(S)-Carvone	C09884	0.048	1.276	0.572	down	map00902
94	(+)-Menthofuran	C02576	0.048	1.276	0.572	down	map00902

## Sheet: Alkaloids
Table S4. Category and FC analysis of differentially expressed secondary metabolites related cotton defense.
Different metabolite in Cotton － Alkaloids
No.	Name	kegg_id	qvalue	vip	FC	up/down	pathway
1	Betaine aldehyde	C00576	0.043	3.553	46.843	up	map00260
2	Acetylcholine	C01996	0.036	3.972	29.437	up	map00564
3	3,6-Dihydropyridine	C16933	0.001	4.08	20.393	up	map00960
4	(-)-Sedamine	C10171	0.022	3.115	10.862	up	map00960
5	Hygrine	C06179	0.037	2.349	9.024	up	map00960
6	Pelletierine	C06182	0.037	2.349	9.024	up	map00960
7	Pseudotropine	C02066	0.037	2.349	9.024	up	map00960
8	Trachelanthamidine	C12440	0.037	2.349	9.024	up	map00960
9	Tropine	C00729	0.037	2.349	9.024	up	map00960
10	Indole-3-acetaldehyde	C00637	0.024	2.479	6.183	up	map00380
11	sn-Glycero-3-phosphocholine	C00670	0.019	2.994	6.112	up	map00564
12	Retronecine	C06177	0.017	2.581	5.932	up	map00960
13	Berberine	C00757	0.019	2.342	4.498	up	map00950
14	Serpentine	C09241	0.002	2.794	3.828	up	map00901
15	Lobeline	C07475	0.045	1.954	3.751	up	map00960
16	Galanthamine	C08526	0.02	2.142	3.386	up	map00950
17	Berbamunine	C05177	0.05	1.662	3.272	up	map00950
18	Guattegaumerine	C06511	0.05	1.662	3.272	up	map00950
19	3-Methyldioxyindole	C05834	0.003	2.646	3.036	up	map00380
20	Laudanine	C17592	0.004	2.383	2.982	up	map00950
21	Acronycine	C10632	0.018	2.061	2.98	up	map001058
22	Nicotinamide	C00153	0.013	2.115	2.706	up	map00760
23	N-Methylanthranilate	C03005	0.031	1.72	2.626	up	map001058
24	Isopyridoxal	C06051	0.034	1.577	2.261	up	map00750
25	Pyridoxal	C00250	0.034	1.577	2.261	up	map00750
26	4,21-Dehydrocorynantheine aldehyde	C11679	0.026	1.781	2.174	up	map00901
27	4,21-Dehydrogeissoschizine	C03677	0.026	1.781	2.174	up	map00901
28	Senecionine N-oxide	C15612	0.026	1.781	2.174	up	map00960
29	Cocaine	C01416	0.022	1.725	2.166	up	map00960
30	Scopolamine	C01851	0.022	1.725	2.166	up	map00960
31	Calystegin A3	C10850	0.023	1.592	1.957	up	map00960
32	Colchicine	C07592	0.024	1.576	1.941	up	map00950
33	N-Formyldemecolcine	C16710	0.024	1.576	1.941	up	map00950
34	(Indol-3-yl)acetamide	C02693	0.009	1.751	1.874	up	map00380
35	Indole-3-acetaldehyde oxime	C02937	0.009	1.751	1.874	up	map00380
36	6-Hydroxypseudooxynicotine	C01297	0.029	1.458	1.852	up	map00760
37	5,6-Dihydroxyindole	C05578	0.011	1.708	1.834	up	map00350
38	2,3-Dihydroxyindole	C02775	0.011	1.708	1.834	up	map00380
39	Cuscohygrine	C06521	0.049	1.394	1.786	up	map00960
40	L-(+)-Anaferine	C06183	0.049	1.394	1.786	up	map00960
41	Mannopine	C16692	0.005	1.713	1.757	up	map02010
42	Corydaline	C15530	0.038	1.374	1.713	up	map00950
43	Dihydrosanguinarine	C05191	0.045	1.33	1.711	up	map00950
44	D-Lysopine	C04020	0.038	1.344	1.707	up	map00310
45	1-Methylnicotinamide	C02918	0.042	1.431	1.686	up	map00760
46	Hordenine	C06199	0.045	1.297	1.66	up	map00350
47	(+)-Pseudoephedrine	C02765	0.045	1.297	1.66	up	map00360
48	Ephedrine	C01575	0.045	1.297	1.66	up	map00360
49	D-Octopine	C04137	0.024	1.471	1.658	up	map00330
50	6-Hydroxymelatonin	C05643	0.018	1.475	1.611	up	map00380
51	Feruloylputrescine	C10497	0.035	1.259	1.531	up	map00330
52	Codeinone	C06171	0.044	1.205	1.489	up	map00950
53	Neopinone	C06172	0.044	1.205	1.489	up	map00950
54	Oripavine	C06175	0.044	1.205	1.489	up	map00950
55	Pyridoxine	C00314	0.042	1.104	1.443	up	map00750
56	Carnitine	C00487	0.034	1.256	1.414	up	map00310
57	5-Hydroxy-L-tryptophan	C00643	0.013	1.281	1.4	up	map00380
58	Melicopicine	C10722	0.033	1.127	1.397	up	map001058
59	Tropate	C01456	0.009	1.285	1.392	up	map00960
60	Lochnerinine	C11812	0.025	1.118	1.362	up	map00901
61	Protopine	C05189	0.04	1.057	1.345	up	map00950
62	Sanguinarine	C06162	0.039	1.034	1.327	up	map00950
63	3-Indoleacetonitrile	C02938	0.017	1.125	1.317	up	map00380
64	(S)-cis-N-Methylcanadine	C02915	0.036	1.068	0.796	down	map00950
65	(S)-Corytuberine	C17591	0.019	1.173	0.746	down	map00950
66	(S)-Scoulerine	C02106	0.019	1.173	0.746	down	map00950
67	Salutaridine	C05179	0.019	1.173	0.746	down	map00950
68	N-Acetylserotonin	C00978	0.045	1.129	0.724	down	map00380
69	16-Methoxytabersonine	C11675	0.046	1.127	0.722	down	map00901
70	5-(2'-Carboxyethyl)-4,6-dihydroxypicolinate	C05655	0.044	1.305	0.707	down	map00380
71	Tryptamine	C00398	0.018	1.381	0.692	down	map00380
72	Anatabine	C10126	0.018	1.381	0.692	down	map00960
73	16-Methoxy-2,3-dihydro-3-hydroxytabersonine	C04578	0.037	1.347	0.691	down	map00901
74	Pseudopelletierine	C10865	0.05	1.343	0.611	down	map00960
75	6-Hydroxynicotinate	C01020	0.043	1.474	0.573	down	map00760
76	Rutacridone	C10738	0.02	2.728	0.304	down	map001058
77	Deoxytubulosine	C11817	0.048	2.036	0.296	down	map00950

## Sheet: Carbohydrates and carbohydrate 
Table S4. Category and FC analysis of differentially expressed secondary metabolites related cotton defense.
Different metabolite in Cotton － Carbohydrate and carbohydrate conjugate
No.	Name	kegg_id	qvalue	vip	FC	uo/down	pathway
1	3-Methylbutyraldehyde oxime	C17255	0.0482	2.0645	7.376	up	map00966
2	Coniferin	C00761	0.0318	1.8367	2.9501	up	map00940
3	(E)-4-Hydroxyphenylacetaldehyde-oxime	C04350	0.0312	1.7202	2.6257	up	map00966
4	N-Acetylmuramate;	C02713	0.0269	1.7104	2.3157	up	map00520
5	4-Methylthiobutyl-desulfoglucosinolate	C17248	0.029	1.5932	2.0507	up	map00966
6	Dihomomethionine	C17217	0.0304	1.6528	1.955	up	map00966
7	8-Methylthiooctanaldoxime	C17251	0.0238	1.5756	1.941	up	map00966
8	D-Galactarate	C00879	0.0199	1.4608	1.6801	up	map00053
9	D-Glucarate	C00818	0.0199	1.4608	1.6801	up	map00053
10	Deoxyribose	C01801	0.0243	1.471	1.6579	up	map00030
11	D-Glucose	C00031	0.0284	1.381	1.6428	up	map00010
12	alpha-D-Glucose	C00267	0.0284	1.381	1.6428	up	map00010
13	beta-D-Glucose	C00221	0.0284	1.381	1.6428	up	map00010
14	D-Allose	C01487	0.0284	1.381	1.6428	up	map00051
15	D-Mannose	C00159	0.0284	1.381	1.6428	up	map00051
16	L-Sorbose	C00247	0.0284	1.381	1.6428	up	map00051
17	L-Rhamnonate	C01934	0.0284	1.381	1.6428	up	map00051
18	L-Fuconate	C01720	0.0284	1.381	1.6428	up	map00051
19	D-Fructose	C00095	0.0284	1.381	1.6428	up	map00051
20	D-Galactose	C00124	0.0284	1.381	1.6428	up	map00052
21	D-Tagatose	C00795	0.0284	1.381	1.6428	up	map00052
22	alpha-D-Galactose	C00984	0.0284	1.381	1.6428	up	map00052
23	myo-Inositol	C00137	0.0284	1.381	1.6428	up	map00052
24	L-Galactose	C01825	0.0284	1.381	1.6428	up	map00053
25	L-Gulose	C15923	0.0284	1.381	1.6428	up	map00053
26	beta-D-Fructose	C02336	0.0284	1.381	1.6428	up	map00500
27	1D-chiro-Inositol	C19891	0.0284	1.381	1.6428	up	map00562
28	scyllo-Inositol	C06153	0.0284	1.381	1.6428	up	map00562
29	L-Ascorbate 6-phosphate	C16186	0.0416	1.2735	1.598	up	map00053
30	6-Methylthiohexanaldoxime	C17246	0.0416	1.1039	1.4431	up	map00966
31	D-Arabitol	C01904	0.0073	1.3569	1.4109	up	map00040
32	L-Arabitol	C00532	0.0073	1.3569	1.4109	up	map00040
33	Ribitol;	C00474	0.0073	1.3569	1.4109	up	map00040
34	Xylitol	C00379	0.0073	1.3569	1.4109	up	map00040
35	D-Bornesitol	C03659	0.0171	1.2834	1.4098	up	map00562
36	L-Bornesitol	C03660	0.0171	1.2834	1.4098	up	map00562
37	Methyl beta-D-galactoside	C03619	0.0171	1.2834	1.4098	up	map02010
38	5-Methylthiopentanaldoxime	C17245	0.0227	1.1222	1.3189	up	map00966
39	5'-Methylthioadenosine	C00170	0.0245	1.0531	1.3033	up	map00270
40	5-Methylthio-D-ribose	C03089	0.0166	1.0758	1.2967	up	map00270
41	p-Hydroxybenzyldesulphoglucosinolate;	C17240	0.0166	1.0758	1.2967	up	map00966
42	2-Phospho-D-glycerate	C00631	0.0187	1.092	1.2679	up	map00010
43	3-Phospho-D-glycerate	C00197	0.0187	1.092	1.2679	up	map00010
44	6-Deoxy-5-ketofructose 1-phosphate	C16848	0.0344	1.0373	0.7705	down	map00400
45	2-Oxo-9-methylthiononanoic acid	C17228	0.0312	1.2845	0.6738	down	map00966
46	D-Glucose 1-phosphate	C00103	0.0324	1.4992	0.6598	down	map00010
47	alpha-D-Glucose 6-phosphate	C00668	0.0324	1.4992	0.6598	down	map00010
48	beta-D-Fructose 6-phosphate	C05345	0.0324	1.4992	0.6598	down	map00010
49	beta-D-Glucose 6-phosphate	C01172	0.0324	1.4992	0.6598	down	map00010
50	D-arabino-Hex-3-ulose 6-phosphate	C06019	0.0324	1.4992	0.6598	down	map00030
51	D-Allose 6-phosphate	C02962	0.0324	1.4992	0.6598	down	map00051
52	D-Allulose 6-phosphate	C18096	0.0324	1.4992	0.6598	down	map00051
53	D-Mannose 1-phosphate	C00636	0.0324	1.4992	0.6598	down	map00051
54	D-Mannose 6-phosphate	C00275	0.0324	1.4992	0.6598	down	map00051
55	D-Fructose 1-phosphate	C01094	0.0324	1.4992	0.6598	down	map00051
56	beta-D-Fructose 2-phosphate	C03267	0.0324	1.4992	0.6598	down	map00051
57	Sorbose 1-phosphate;	C02888	0.0324	1.4992	0.6598	down	map00051
58	D-Galactose 6-phosphate	C01113	0.0324	1.4992	0.6598	down	map00052
59	D-Tagatose 6-phosphate	C01097	0.0324	1.4992	0.6598	down	map00052
60	alpha-D-Galactose 1-phosphate	C00446	0.0324	1.4992	0.6598	down	map00052
61	L-Gulose 1-phosphate	C15924	0.0324	1.4992	0.6598	down	map00053
62	beta-L-Galactose 1-phosphate	C15926	0.0324	1.4992	0.6598	down	map00053
63	D-Glucose 6-phosphate	C00092	0.0324	1.4992	0.6598	down	map00500
64	beta-D-Glucose 1-phosphate	C00663	0.0324	1.4992	0.6598	down	map00500
65	Inositol 1-phosphate	C01177	0.0324	1.4992	0.6598	down	map00562
66	myo-Inositol 4-phosphate	C03546	0.0324	1.4992	0.6598	down	map00562
67	S-Methyl-5-thio-D-ribose 1-phosphate;	C04188	0.0406	1.2618	0.6498	down	map00270
68	S-Methyl-5-thio-D-ribulose 1-phosphate	C04582	0.0406	1.2618	0.6498	down	map00270
69	Salicin 6-phosphate;	C06188	0.0054	1.7693	0.5718	down	map00010
70	2-C-Methyl-D-erythritol2,4-cyclodiphosphate	C11453	0.0244	1.6888	0.486	down	map00900

## Sheet:  Lipids and lipid-like
Table S4. Category and FC analysis of differentially expressed secondary metabolites related cotton defense.
Different metabolite in Cotton － Lipids and lipid-like molecules
No.	Name	kegg_id	qvalue	vip	FC	up/down	pathway
1	4-Trimethylammoniobutanoate	C01181	0.036	3.972	29.437	up	map00310
2	8-Methyl-6-nonenoic acid	C18202	0.036	2.584	12.688	up	map00360
3	Decanoic acid	C01571	0.029	2.511	9.703	up	map00061
4	3-Oxooctanoyl-CoA	C05267	0.035	2.169	3.35	up	map00062
5	15-Keto-prostaglandin F2alpha	C05960	0.027	2.172	2.804	up	map00590
6	20-OH-Leukotriene B4	C04853	0.027	2.172	2.804	up	map00590
7	Prostaglandin D2	C00696	0.027	2.172	2.804	up	map00590
8	Prostaglandin E2	C00584	0.027	2.172	2.804	up	map00590
9	Prostaglandin H2	C00427	0.027	2.172	2.804	up	map00590
10	Prostaglandin I2	C01312	0.027	2.172	2.804	up	map00590
11	Thromboxane A2	C02198	0.027	2.172	2.804	up	map00590
12	Lipoxin A4	C06314	0.027	2.172	2.804	up	map00590
13	Lipoxin B4	C06315	0.027	2.172	2.804	up	map00590
14	12-OxoETE	C14807	0.021	1.914	2.669	up	map00590
15	15-OxoETE;／15-Oxo-6,8,11,14-eicosatetraenoic acid (15-oxo-ETE)	C04577	0.021	1.914	2.669	up	map00590
16	5-OxoETE	C14732	0.021	1.914	2.669	up	map00590
17	Leukotriene A4	C00909	0.021	1.914	2.669	up	map00590
18	(9Z,15Z)-(13S)-12,13-Epoxyoctadeca-9,11,15-trienoic acid	C04672	0.022	1.958	2.63	up	map00592
19	9,10-EOT	C16324	0.022	1.958	2.63	up	map00592
20	Colnelenic acid	C16320	0.022	1.958	2.63	up	map00592
21	Etherolenic acid	C16319	0.022	1.958	2.63	up	map00592
22	5-Acetamidopentanoate	C03087	0.023	1.592	1.957	up	map00310
23	Stearidonic acid	C16300	0.047	1.652	1.93	up	map00592
24	8-Amino-7-oxononanoate	C01092	0.024	1.508	1.761	up	map00780
25	12-Keto-leukotriene B4	C05949	0.022	1.602	1.687	up	map00590
26	delta-12-Prostaglandin J2	C05958	0.022	1.602	1.687	up	map00590
27	Prostaglandin A2	C05953	0.022	1.602	1.687	up	map00590
28	Prostaglandin B2	C05954	0.022	1.602	1.687	up	map00590
29	Prostaglandin C2	C05955	0.022	1.602	1.687	up	map00590
30	Prostaglandin J2	C05957	0.022	1.602	1.687	up	map00590
31	(R)-2,3-Dihydroxy-3-methylbutanoate	C04272	0.024	1.471	1.658	up	map00290
32	Pimelate	C02656	0.035	1.295	1.607	up	map00780
33	3-(O-Geranylgeranyl)-sn-glycerol 1-phosphate	C04590	0.036	1.172	1.475	up	map00564
34	L-Hydroxylysine	C16741	0.019	1.282	1.467	up	map00310
35	3-beta-D-Galactosyl-sn-glycerol	C05401	0.024	1.213	1.438	up	map00052
36	Hexadecanedioate	C19615	0.012	1.307	1.429	up	map00073
37	9,10-Dihydroxystearate	C19622	0.046	1.188	1.419	up	map00073
38	Leukotriene F4	C06462	0.047	1.096	1.36	up	map00590
39	Methyl jasmonate	C11512	0.032	1.054	1.353	up	map00592
40	CDP-glycerol	C00513	0.021	1.052	1.295	up	map00564
41	9-cis,11-trans-Octadecadienoate	C04056	0.042	1.05	0.749	down	map00591
42	Linoleate	C01595	0.042	1.05	0.749	down	map00591
43	Dodecanoic acid	C02679	0.045	1.197	0.747	down	map00061
44	3-Hexenol	C08492	0.045	1.197	0.747	down	map00592
45	11,12-DHET	C14774	0.025	1.175	0.739	down	map00590
46	14,15-DHET	C14775	0.025	1.175	0.739	down	map00590
47	5,6-DHET	C14772	0.025	1.175	0.739	down	map00590
48	8,9-DHET	C14773	0.025	1.175	0.739	down	map00590
49	(S)-2-Acetolactate	C06010	0.045	1.129	0.724	down	map000290
50	2-Acetolactate	C00900	0.045	1.129	0.724	down	map00770
51	(8Z,11Z,14Z)-Icosatrienoic acid;	C03242	0.033	1.094	0.722	down	map00591
52	Icosatrienoic acid	C16522	0.033	1.094	0.722	down	map01040
53	Docosanoic acid	C08281	0.041	1.05	0.719	down	map00073
54	Volicitin	C16345	0.031	1.126	0.703	down	map00592
55	20-COOH-Leukotriene B4	C05950	0.016	1.314	0.676	down	map00590
56	6-Keto-prostaglandin F1alpha	C05961	0.034	1.379	0.643	down	map00590
57	Thromboxane B2	C05963	0.034	1.379	0.643	down	map00590
58	(9Z)-Hexadecenoic acid	C08362	0.048	1.276	0.572	down	map00061

## Sheet:  Amino acids, peptides
Table S4. Category and FC analysis of differentially expressed secondary metabolites related cotton defense.
Different metabolite in Cotton － Amino acids, peptides, and analogues
No.	Name	kegg_id	qvalue	vip	FC	up/down	pathway
1	L-Histidinal	C01929	0.045	1.968	6.423	up	map00340
2	N2-Succinyl-L-arginine	C03296	0.039	1.969	3.222	up	map00330
3	L-Tyrosine	C00082	0.024	2.043	2.432	up	map00130
4	3-Amino-3-(4-hydroxyphenyl) propanoate	C04368	0.024	2.043	2.432	up	map00350
5	Thiocysteine	C01962	0.005	2.117	2.309	up	map00270
6	N-((R)-Pantothenoyl)-L-cysteine	C04079	0.022	1.725	2.166	up	map00770
7	O-Succinyl-L-homoserine	C01118	0.038	1.462	1.795	up	map00270
8	N-Succinyl-2-L-amino-6-oxoheptanedioate	C04462	0.016	1.621	1.779	up	map00300
9	L-Citrulline	C00327	0.032	1.393	1.59	up	map00220
10	Glutathionylspermidine	C05730	0.044	1.354	1.576	up	map00480
11	Pantothenate	C00864	0.043	1.182	1.549	up	map00410
12	N-Acetyl-L-glutamate	C00624	0.024	1.304	1.524	up	map00220
13	Glutathione	C00051	0.03	1.263	1.522	up	map00270
14	N6-Hydroxy-L-lysine	C01028	0.019	1.282	1.467	up	map00310
15	N-Succinyl-L-glutamate	C05931	0.027	1.142	1.383	up	map00330
16	N-Acetyl-L-citrulline	C15532	0.023	1.126	1.369	up	map00220
17	N6-(L-1,3-Dicarboxypropyl)-L-lysine	C00449	0.016	1.11	1.312	up	map00300
18	N-Formimino-L-aspartate	C03409	0.016	1.11	1.312	up	map00340
19	4-Methylene-L-glutamine	C01109	0.021	1.104	1.303	up	map00660
20	L-Histidinol	C00860	0.024	1.047	0.788	down	map00340
21	O-Phospho-4-hydroxy-L-threonine	C06055	0.027	1.261	0.708	down	map00750
22	(-)-Ureidoglycolate	C00603	0.044	1.305	0.707	down	map00230
23	Stizolobate	C06047	0.044	1.305	0.707	down	map00350
24	(2R,3R)-3-Methylornithinyl-N6-lysine	C20278	0.04	1.24	0.69	down	map00300
25	L-2-Amino-3-oxobutanoic acid	C03508	0.045	1.351	0.688	down	map00260
26	L-Aspartate 4-semialdehyde	C00441	0.045	1.351	0.688	down	map00260
27	gamma-Glutamyl-gamma-aminobutyraldehyde	C15700	0.044	1.169	0.632	down	map00330
28	Cys-Gly	C01419	0.023	1.509	0.584	down	map00480
29	gamma-L-Glutamylputrescine	C15699	0.036	5.395	0.226	down	map00330
30	beta-Alanyl-L-lysine	C05341	0.036	5.395	0.226	down	map00410

## Sheet: Phenylpropanoids
Table S4. Category and FC analysis of differentially expressed secondary metabolites related cotton defense.
Different metabolite in Cotton － Phenylpropanoids
No.	Name	kegg_id	qvalue	vip	FC	up/down	pathway
1	Coumarin	C05851	0.002	3.213	5.837	up	map00940
2	Cinnamaldehyde	C00903	0.02	2.435	5.253	up	map00940
3	Dimethylbenzimidazole	C03114	0.024	2.567	4.382	up	map00740
4	3-Hydroxy-L-kynurenine	C03227	0.017	2.23	3.708	up	map00380
5	5-Hydroxykynurenine	C05651	0.017	2.23	3.708	up	map00380
6	L-Formylkynurenine	C02700	0.017	2.23	3.708	up	map00380
7	Formyl-5-hydroxykynurenamine	C05647	0.013	2.283	3.484	up	map00380
8	L-Kynurenine	C00328	0.013	2.283	3.484	up	map00380
9	5-Hydroxyconiferyl alcohol	C12205	0.024	2.043	2.432	up	map00940
10	Chlorogenate	C00852	0.042	1.685	2.397	up	map00940
11	Scopolin	C01527	0.042	1.685	2.397	up	map00940
12	3,4-Dihydroxystyrene	C06224	0.006	1.947	2.094	up	map00940
13	Chavicol	C16930	0.038	1.865	2.072	up	map00940
14	Isochavicol	C20464	0.038	1.865	2.072	up	map00940
15	Estragole	C10452	0.02	1.405	1.619	up	map00940
16	Anethole	C10428	0.02	1.405	1.619	up	map00940
	4-Coumaroylshikimate	C02947	0.042	1.215	1.564	up	map00940
18	3-Hydroxykynurenamine	C05636	0.01	1.48	1.562	up	map00380
19	5-Hydroxykynurenamine	C05638	0.01	1.48	1.562	up	map00380
20	Cinnavalininate	C05640	0.013	1.399	1.514	up	map00380
21	Salidroside	C06046	0.042	1.273	1.454	up	map00350
22	3-(2-Hydroxyphenyl)propanoate	C01198	0.009	1.285	1.392	up	map00360
23	3-(3-Hydroxyphenyl)propanoic acid	C11457	0.009	1.285	1.392	up	map00360
24	Caffeyl alcohol	C12206	0.009	1.285	1.392	up	map00940
25	Methyleugenol	C10454	0.045	1.068	0.774	down	map00940
26	Methylisoeugenol	C10478	0.045	1.068	0.774	down	map00940
27	2-Aminophenoxazin-3-one	C02161	0.035	1.053	0.754	down	map00380

## Sheet: Organic acids and derivatives
Table S4. Category and FC analysis of differentially expressed secondary metabolites related cotton defense.
Different metabolite in Cotton － Organic acids and derivatives
No.	Name	kegg_id	qvalue	vip	FC	up/down	pathway
1	N-Carbamoylputrescine	C00436	0.023	3.065	17.528	up	map00330
2	3-Hydroxyisovalerate	C20827	0.02	2.75	7.672	up	map00280
3	3-Isopropyl-3-butenoic acid	C11950	0.017	2.582	5.679	up	map00903
4	Creatinine	C00791	0.006	2.524	3.952	up	map00330
5	10-OPDA	C16325	0.022	1.958	2.63	up	map00592
6	12-OPDA	C01226	0.022	1.958	2.63	up	map00592
7	(E)-4-(Trimethylammonio)but-2-enoate	C04114	0.02	1.883	2.53	up	map02010
8	(-)-Jasmonic acid	C08491	0.018	1.702	1.957	up	map00592
9	(+)-7-Isojasmonic acid	C16317	0.018	1.702	1.957	up	map00592
10	2,3-Dihydroxy-3-methylbutanoate	C04039	0.024	1.471	1.658	up	map00770
11	9-Oxononanoic acid	C16322	0.038	1.262	1.534	up	map00592
12	L-2-Amino-6-oxoheptanedioate	C03871	0.024	1.304	1.524	up	map00300
13	2-(Formamido)-N1-(5'-phosphoribosyl)acetamidine	C04640	0.018	1.314	1.481	up	map00230
14	5-Guanidino-2-oxopentanoate	C03771	0.001	1.41	1.407	up	map00330
15	Phenyllactate	C05607	0.009	1.285	1.392	up	map00360
16	(+)-7-Isomethyljasmonate	C16318	0.032	1.054	1.353	up	map00592
17	(R)-3-((R)-3-Hydroxybutanoyloxy)butanoate	C04546	0.009	1.234	1.323	up	map00650
18	(2R)-3-Sulfolactate	C11537	0.022	1.178	0.73	down	map00270
19	(S)-3-Sulfolactate	C11499	0.022	1.178	0.73	down	map00270
20	Glutarate	C00489	0.045	1.129	0.724	down	map00071
21	3-Hydroxy-3-methyl-2-oxobutanoic acid	C04181	0.045	1.129	0.724	down	map00290
22	4-Hydroxy-2-oxopentanoate	C03589	0.045	1.129	0.724	down	map00360
23	2-(Hydroxymethyl)-4-oxobutanoate	C04106	0.045	1.129	0.724	down	map00750
24	Stizolobinate	C06048	0.044	1.305	0.707	down	map00350
25	3-(Imidazol-4-yl)-2-oxopropyl phosphate	C01267	0.048	1.32	0.678	down	map00340
26	2-Hydroxy-6-oxonona-2,4-diene-1,9-dioate	C04479	0.026	1.495	0.569	down	map00360

## Sheet: Flavonoids and Isoflavonoids
Table S4. Category and FC analysis of differentially expressed secondary metabolites related cotton defense.
Different metabolite in Cotton －Flavonoids and Isoflavonoids
No.	Name	kegg_id	qvalue	vip	FC	up/down	pathway
1	Ononin	C10509	0.043	2.296	5.536	up	map00943
2	Syringetin	C11620	0.0002	3.267	5.37	up	map00944
3	(-)-Glyceollin I	C01701	0.002	2.898	4.402	up	map00943
4	(-)-Glyceollin II	C10422	0.002	2.898	4.402	up	map00943
5	Glyceollin III	C15511	0.002	2.898	4.402	up	map00943
6	Kaempferol	C05903	0.009	2.482	3.513	up	map00941
7	Luteolin	C01514	0.009	2.482	3.513	up	map00941
8	2'-Hydroxygenistein	C12134	0.009	2.482	3.513	up	map00943
9	Rotenone	C07593	0.044	1.769	2.864	up	map00943
10	(-)-Epiafzelechin	C12128	0.016	1.621	1.779	up	map00941
11	5-Deoxyleucopelargonidin	C16415	0.016	1.621	1.779	up	map00941
12	Afzelechin	C09320	0.016	1.621	1.779	up	map00941
13	Apiforol	C12124	0.016	1.621	1.779	up	map00941
14	7,2'-Dihydroxy-4'-methoxy-isoflavanol	C16187	0.047	1.253	1.703	up	map00943
15	Isoswertisin 2''-rhamnoside	C12629	0.03	1.263	1.522	up	map00944
16	2',3,4,4',6'-Peptahydroxychalcone4'-O-glucoside	C16408	0.021	1.052	1.295	up	map00941
17	Cyanidin	C05905	0.026	1.015	0.782	down	map00941
18	Myricetin	C10107	0.026	1.015	0.782	down	map00941
19	3,7-Di-O-methylquercetin	C01265	0.038	1.258	0.679	down	map00944
20	(-)-Vestitone	C00786	0.019	1.604	0.55	down	map00943
21	2,7-Dihydroxy-4'-methoxyisoflavanone	C16190	0.019	1.604	0.55	down	map00943
22	Dihydrobiochanin A	C02675	0.019	1.604	0.55	down	map00943

## Sheet:  Nucleosides, nucleotides
Table S4. Category and FC analysis of differentially expressed secondary metabolites related cotton defense.
Different metabolite in Cotton － Nucleosides, nucleotides, and analogues
No.	Name	kegg_id	qvalue	vip	FC	up/down	pathway
1	4-Amino-5-hydroxymethyl-2-methylpyrimidine	C01279	0.045	1.968	6.423	up	map00730
2	5-Hydroxymethyldeoxycytidylate	C03997	0	3.267	5.37	up	map00240
3	N-Formyl-4-amino-5-aminomethyl-2-methylpyrimidine	C19872	0.02	1.883	2.53	up	map02010
4	Dephospho-CoA	C00882	0.029	1.593	2.051	up	map00770
5	5-Methylcytosine	C02376	0.047	1.456	1.79	up	map00240
6	CTP	C00063	0.035	1.475	1.726	up	map00240
7	4-Amino-2-methyl-5-phosphomethylpyrimidine	C04556	0.02	1.461	1.68	up	map00730
8	Deoxycytidine	C00881	0.024	1.471	1.658	up	map00240
9	CMP-N-glycoloylneuraminate	C03691	0.042	1.215	1.564	up	map00520
10	Deoxyadenosine	C00559	0.005	1.496	1.537	up	map00230
11	Dehypoxanthine futalosine	C17010	0.03	1.263	1.522	up	map00130
12	5-Hydroxyectoine	C16432	0.021	1.104	1.303	up	map00260
13	CDP-3,6-dideoxy-D-glucose	C03598	0.034	1.039	0.78	down	map00520
14	CDP-3,6-dideoxy-D-mannose	C03599	0.034	1.039	0.78	down	map00520
15	CDP-abequose	C01788	0.034	1.039	0.78	down	map00520
16	CDP-ascarylose	C17327	0.034	1.039	0.78	down	map00520
17	L-2-Aminoadipate adenylate	C05560	0.026	1.069	0.772	down	map00300
18	Deoxyuridine	C00526	0.045	1.351	0.688	down	map00240
19	(S)-Dihydroorotate	C00337	0.034	1.322	0.665	down	map00240
20	GDP-4-dehydro-6-deoxy-D-mannose	C01222	0.024	1.672	0.524	down	map00051

## Sheet:  Phenols and derivatives
Table S4. Category and FC analysis of differentially expressed secondary metabolites related cotton defense.
Different metabolite in Cotton － Phenols and derivatives
No.	Name	kegg_id	qvalue	vip	FC	up/down	pathway
1	2-Polyprenyl-6-hydroxyphenol	C17551	0.01	2.917	7.173	up	map00130
2	Geranylhydroquinone	C10793	0.01	2.917	7.173	up	map00130
3	3-Methoxytyramine	C05587	0.017	2.581	5.932	up	map00350
4	Demethoxycurcumin	C17742	0.002	2.898	4.402	up	map00945
5	Coniferyl alcohol	C00590	0.048	1.575	2.868	up	map00940
6	Phenol	C00146	0.005	2.056	2.281	up	map00350
7	4-Hydroxyphenylacetaldehyde	C03765	0.006	1.947	2.094	up	map00350
8	2-Polyprenyl-6-methoxyphenol	C17552	0.012	1.834	2.026	up	map00130
9	L-Metanephrine	C05588	0.024	1.576	1.941	up	map00350
10	Eugenol	C10453	0.002	1.716	1.706	up	map00940
11	L-Noradrenaline	C00547	0.042	1.104	1.443	up	map00350
12	L-Adrenaline	C00788	0.017	1.283	1.41	up	map00350
13	L-Normetanephrine	C05589	0.017	1.283	1.41	up	map00350
14	3-Methoxy-4-hydroxyphenylacetaldehyde	C05581	0.009	1.285	1.392	up	map00350
15	Curcumin diglucoside	C17750	0.023	1.067	1.295	up	map00945

[truncated: 1 more sheets: Others]
