# Supplementary material for: Integrated Omics Analysis Reveals Key Pathways in Cotton Defense against Mirid Bug (Adelphocoris suturalis Jakovlev) Feeding
Source: Insects. 2024 Apr 8;15(4):254. doi: 10.3390/insects15040254 (PMC11049813; doi:10.3390/insects15040254)
Supplement: Supplementary file 1 [file insects-15-00254-s001.zip › insects-2894859-supplementary/supplementary materials/Table S5.xlsx]

## Sheet: Sheet1
Table S5.Detailed information on 496 metabolites(red and blue represented up-regulated and down-regulated metabolites, respectively)
mz	rt	vip	fold_change(group2/group1)	up/down	qvalue	Compound_ID	FORMULA	Name	pubchem_id	kegg_id	cas_id	biocyc_id	Kingdom	super_class	class	sub_class	molecular_framework	origin	pathway
268.202	3.3601	3.55263	46.8425	up	0.0433001	C00576	C5H12NO+		249	C00576	7418-61-3	BETAINE_ALDEHYDE	Organic compounds	Organonitrogen compounds	Quaternary ammonium salts	null	Aliphatic acyclic compounds	Endogenous	map00260 Glycine, serine and threonine metabolism
268.202	3.3601	3.55263	46.8425	up	0.0433001	C16142	C15H24	(-)-Germacrene D	NULL	C16142	PubChem: 47205452	NULL	NULL	NULL	NULL	NULL	NULL	NULL	map00909 Sesquiterpenoid and triterpenoid biosynthesis
268.202	3.3601	3.55263	46.8425	up	0.0433001	C19740	C15H24	(+)-alpha-Barbatene	NULL	C19740	PubChem: 135626207	NULL	NULL	NULL	NULL	NULL	NULL	NULL	map00909 Sesquiterpenoid and triterpenoid biosynthesis
268.202	3.3601	3.55263	46.8425	up	0.0433001	C19736	C15H24	(+)-alpha-Santalene	NULL	C19736	CAS: 512-61-8	NULL	NULL	NULL	NULL	NULL	NULL	NULL	map00909 Sesquiterpenoid and triterpenoid biosynthesis
268.202	3.3601	3.55263	46.8425	up	0.0433001	C19973	C15H24	(+)-beta-Caryophyllene	NULL	C19973	CAS: 10579-93-8	NULL	NULL	NULL	NULL	NULL	NULL	NULL	map00909 Sesquiterpenoid and triterpenoid biosynthesis
268.202	3.3601	3.55263	46.8425	up	0.0433001	C19908	C15H24	(+)-beta-Chamigrene	NULL	C19908	PubChem: 135626374	NULL	NULL	NULL	NULL	NULL	NULL	NULL	map00909 Sesquiterpenoid and triterpenoid biosynthesis
268.202	3.3601	3.55263	46.8425	up	0.0433001	C19742	C15H24	(+)-delta-Selinene	NULL	C19742	PubChem: 135626209	NULL	NULL	NULL	NULL	NULL	NULL	NULL	map00909 Sesquiterpenoid and triterpenoid biosynthesis
268.202	3.3601	3.55263	46.8425	up	0.0433001	C16269	C15H24	(+)-epi-Isozizaene	NULL	C16269	PubChem: 47205577	NULL	NULL	NULL	NULL	NULL	NULL	NULL	map00909 Sesquiterpenoid and triterpenoid biosynthesis
268.202	3.3601	3.55263	46.8425	up	0.0433001	C16141	C15H24	(+)-Germacrene A;	NULL	C16141	CAS: 28028-64-0	NULL	NULL	NULL	NULL	NULL	NULL	NULL	map00909 Sesquiterpenoid and triterpenoid biosynthesis
268.202	3.3601	3.55263	46.8425	up	0.0433001	C20724	C15H24	(+)-Thujopsene	NULL	C20724	NULL	NULL	NULL	NULL	NULL	NULL	NULL	NULL	map00909 Sesquiterpenoid and triterpenoid biosynthesis
268.202	3.3601	3.55263	46.8425	up	0.0433001	C17277	C15H24	(+)-Valencene	288227	C17277	997297	null	null	null	null	null	null	Endogenous	map00909 Sesquiterpenoid and triterpenoid biosynthesis
268.202	3.3601	3.55263	46.8425	up	0.0433001	C20478	C15H24	(E)-2-epi-beta-Caryophyllene;	NULL	C20478	PubChem: 163312215	NULL	NULL	NULL	NULL	NULL	NULL	NULL	map00909 Sesquiterpenoid and triterpenoid biosynthesis
268.202	3.3601	3.55263	46.8425	up	0.0433001	C19749	C15H24	(E)-alpha-Bisabolene	NULL	C19749	PubChem: 135626216	NULL	NULL	NULL	NULL	NULL	NULL	NULL	map00909 Sesquiterpenoid and triterpenoid biosynthesis
268.202	3.3601	3.55263	46.8425	up	0.0433001	C19748	C15H24	(E)-gamma-Bisabolene	5352437	C19748	13062-00-5	null	Organic compounds	Lipids and lipid-like molecules	Prenol lipids	Sesquiterpenoids	Aliphatic homomonocyclic compounds	Endogenous	map00909 Sesquiterpenoid and triterpenoid biosynthesis
268.202	3.3601	3.55263	46.8425	up	0.0433001	C19751	C15H24	(S)-beta-Bisabolene	NULL	C19751	PubChem: 135626218	NULL	NULL	NULL	NULL	NULL	NULL	NULL	map00909 Sesquiterpenoid and triterpenoid biosynthesis
268.202	3.3601	3.55263	46.8425	up	0.0433001	C19752	C15H24	(S)-beta-Macrocarpene	NULL	C19752	PubChem: 135626219	NULL	NULL	NULL	NULL	NULL	NULL	NULL	map00909 Sesquiterpenoid and triterpenoid biosynthesis
268.202	3.3601	3.55263	46.8425	up	0.0433001	C20163	C15H24	5-epi-alpha-Selinene;	NULL	C20163	PubChem: 163311906	NULL	NULL	NULL	NULL	NULL	NULL	NULL	map00909 Sesquiterpenoid and triterpenoid biosynthesis
268.202	3.3601	3.55263	46.8425	up	0.0433001	C19708	C15H24	5-Epiaristolochene;	NULL	C19708	PubChem: 135626176	NULL	NULL	NULL	NULL	NULL	NULL	NULL	map00909 Sesquiterpenoid and triterpenoid biosynthesis
268.202	3.3601	3.55263	46.8425	up	0.0433001	C20159	C15H24	7-epi-alpha-Selinene;	NULL	C20159	PubChem: 163311902	NULL	NULL	NULL	NULL	NULL	NULL	NULL	map00909 Sesquiterpenoid and triterpenoid biosynthesis
268.202	3.3601	3.55263	46.8425	up	0.0433001	C09665	C15H24	alpha-Farnesene;	5281516	C09665	502-61-4	null	Organic compounds	Lipids and lipid-like molecules	Prenol lipids	Sesquiterpenoids	Aliphatic acyclic compounds	Endogenous	map00909 Sesquiterpenoid and triterpenoid biosynthesis
268.202	3.3601	3.55263	46.8425	up	0.0433001	C16028	C15H24	Amorpha-4,11-diene	NULL	C16028	PubChem: 47205338	NULL	NULL	NULL	NULL	NULL	NULL	NULL	map00909 Sesquiterpenoid and triterpenoid biosynthesis
268.202	3.3601	3.55263	46.8425	up	0.0433001	C02004	C15H24	Aristolochene;	NULL	C02004	CAS: 123408-96-8	NULL	NULL	NULL	NULL	NULL	NULL	NULL	map00909 Sesquiterpenoid and triterpenoid biosynthesis
268.202	3.3601	3.55263	46.8425	up	0.0433001	C09629	C15H24	beta-Caryophyllene;	5281515	C09629	87-44-5	CPD-8230	Organic compounds	Lipids and lipid-like molecules	Prenol lipids	Sesquiterpenoids	Aliphatic homopolycyclic compounds	null	map00909 Sesquiterpenoid and triterpenoid biosynthesis
268.202	3.3601	3.55263	46.8425	up	0.0433001	C09666	C15H24	beta-Farnesene;	NULL	C09666	CAS: 18794-84-8	NULL	NULL	NULL	NULL	NULL	NULL	NULL	map00909 Sesquiterpenoid and triterpenoid biosynthesis
268.202	3.3601	3.55263	46.8425	up	0.0433001	C09723	C15H24	beta-Selinene	519361	C09723	17066-67-0	null	Organic compounds	Lipids and lipid-like molecules	Prenol lipids	Sesquiterpenoids	Aliphatic homopolycyclic compounds	Endogenous	map00909 Sesquiterpenoid and triterpenoid biosynthesis
268.202	3.3601	3.55263	46.8425	up	0.0433001	C19753	C15H24	cis-Muurola-3,5-diene	NULL	C19753	PubChem: 135626220	NULL	NULL	NULL	NULL	NULL	NULL	NULL	map00909 Sesquiterpenoid and triterpenoid biosynthesis
268.202	3.3601	3.55263	46.8425	up	0.0433001	C06394	C15H24	delta-Cadinene;	441005	C06394	483-76-1	null	Organic compounds	Lipids and lipid-like molecules	Prenol lipids	Sesquiterpenoids	Aliphatic homopolycyclic compounds	Endogenous	map00909 Sesquiterpenoid and triterpenoid biosynthesis
268.202	3.3601	3.55263	46.8425	up	0.0433001	C16814	C15H24	gamma-Bisabolene;	NULL	C16814	CAS: 495-62-5	NULL	NULL	NULL	NULL	NULL	NULL	NULL	map00909 Sesquiterpenoid and triterpenoid biosynthesis
268.202	3.3601	3.55263	46.8425	up	0.0433001	C16829	C15H24	gamma-Humulene	NULL	C16829	PubChem: 96023353	NULL	NULL	NULL	NULL	NULL	NULL	NULL	map00909 Sesquiterpenoid and triterpenoid biosynthesis
268.202	3.3601	3.55263	46.8425	up	0.0433001	C09672	C15H24	Germacrene B;	NULL	C09672	CAS: 15423-57-1	NULL	NULL	NULL	NULL	NULL	NULL	NULL	map00909 Sesquiterpenoid and triterpenoid biosynthesis
268.202	3.3601	3.55263	46.8425	up	0.0433001	C19747	C15H24	Germacrene C	NULL	C19747	PubChem: 135626214	NULL	NULL	NULL	NULL	NULL	NULL	NULL	map00909 Sesquiterpenoid and triterpenoid biosynthesis
268.202	3.3601	3.55263	46.8425	up	0.0433001	C09684	C15H24	Humulene;	null	C09684	6753-98-6	null	Organic compounds	Lipids and lipid-like molecules	Prenol lipids	Sesquiterpenoids	Aliphatic homomonocyclic compounds	Endogenous	map00909 Sesquiterpenoid and triterpenoid biosynthesis
268.202	3.3601	3.55263	46.8425	up	0.0433001	C09699	C15H24	Longifolene	NULL	C09699	CAS: 475-20-7	NULL	NULL	NULL	NULL	NULL	NULL	NULL	map00909 Sesquiterpenoid and triterpenoid biosynthesis
268.202	3.3601	3.55263	46.8425	up	0.0433001	C01841	C15H24	Pentalenene	NULL	C01841	CAS: 73306-73-7	NULL	NULL	NULL	NULL	NULL	NULL	NULL	map00909 Sesquiterpenoid and triterpenoid biosynthesis
268.202	3.3601	3.55263	46.8425	up	0.0433001	C01860	C15H24	Trichodiene	NULL	C01860	CAS: 28624-60-4	NULL	NULL	NULL	NULL	NULL	NULL	NULL	map00909 Sesquiterpenoid and triterpenoid biosynthesis
268.202	3.3601	3.55263	46.8425	up	0.0433001	C12142	C15H24	Vetispiradiene;	NULL	C12142	PubChem: 14289	NULL	NULL	NULL	NULL	NULL	NULL	NULL	map00909 Sesquiterpenoid and triterpenoid biosynthesis
356.254	3.84443	3.97167	29.4369	up	0.0359599	C01181	C7H16NO2+	4-Trimethylammoniobutanoate;	134	C01181	407-64-7	4-TRIMETHYLAMMONIOBUTANOATE	Organic compounds	Lipids and lipid-like molecules	Fatty Acyls	Fatty acids and conjugates	Aliphatic acyclic compounds	Drug metabolite	map00310 Lysine degradation
356.254	3.84443	3.97167	29.4369	up	0.0359599	C01996	C7H16NO2+	Acetylcholine;	187	C01996	51-84-3	ACETYLCHOLINE	Organic compounds	Organonitrogen compounds	Quaternary ammonium salts	Cholines	Aliphatic acyclic compounds	Endogenous	map00564 Glycerophospholipid metabolism
276.197	5.13978	4.27899	20.6521	up	0.00364253	C19678	C15H22O2	Germacrene A acid;	NULL	C19678	PubChem: 135626146	NULL	NULL	NULL	NULL	NULL	NULL	NULL	map00909 Sesquiterpenoid and triterpenoid biosynthesis
114.092	3.3601	4.08003	20.3933	up	0.000761516	C01412	C4H8O	Butanal;	261	C01412	123-72-8	CPD-6121	Organic compounds	Organooxygen compounds	Carbonyl compounds	Aldehydes	Aliphatic acyclic compounds	Endogenous	map00650 Butanoate metabolism
114.092	3.3601	4.08003	20.3933	up	0.000761516	C16933	C5H7N	3,6-Dihydropyridine	NULL	C16933	PubChem: 96023425	NULL	NULL	NULL	NULL	NULL	NULL	NULL	map00960 Tropane, piperidine and pyridine alkaloid biosynthesis
173.14	0.7149	3.0647	17.5281	up	0.0227537	C00436	C5H13N3O	N-Carbamoylputrescine	502	C00436	6851-51-0	null	Organic compounds	Organic acids and derivatives	Carboximidic acids and derivatives	Carboximidic acids	Aliphatic acyclic compounds	Food	map00330 Arginine and proline metabolism
212.165	3.59512	2.58395	12.6881	up	0.0363461	C18202	C10H18O2	8-Methyl-6-nonenoic acid	5365959	C18202	59320-77-3	CPD-9329	Organic compounds	Lipids and lipid-like molecules	Fatty Acyls	Fatty acids and conjugates	Aliphatic acyclic compounds	Endogenous	map00360 Phenylalanine metabolism
212.165	3.59512	2.58395	12.6881	up	0.0363461	C18027	C10H18O2	(4R,7S)-7-Isopropyl-4-methyloxepan-2-one;	NULL	C18027	CAS: 68330-67-6	NULL	NULL	NULL	NULL	NULL	NULL	NULL	map00902 Monoterpenoid biosynthesis
212.165	3.59512	2.58395	12.6881	up	0.0363461	C17621	C10H18O2	(6E)-8-Hydroxygeraniol;	NULL	C17621	PubChem: 96023965	NULL	NULL	NULL	NULL	NULL	NULL	NULL	map00902 Monoterpenoid biosynthesis
212.165	3.59512	2.58395	12.6881	up	0.0363461	C04433	C10H18O2	(E)-3,7-Dimethylocta-1,6-diene-3,8-diol;	NULL	C04433	PubChem: 7064	NULL	NULL	NULL	NULL	NULL	NULL	NULL	map00902 Monoterpenoid biosynthesis
212.165	3.59512	2.58395	12.6881	up	0.0363461	C03092	C10H18O2	6-endo-Hydroxycineole;	NULL	C03092	PubChem: 5990	NULL	NULL	NULL	NULL	NULL	NULL	NULL	map00902 Monoterpenoid biosynthesis
212.165	3.59512	2.58395	12.6881	up	0.0363461	C19082	C10H18O2	(1R,2R,4S)-Limonene-1,2-diol;	NULL	C19082	PubChem: 124489754	NULL	NULL	NULL	NULL	NULL	NULL	NULL	map00903 Limonene and pinene degradation
212.165	3.59512	2.58395	12.6881	up	0.0363461	C07276	C10H18O2	Limonene-1,2-diol;	NULL	C07276	PubChem: 9485	NULL	NULL	NULL	NULL	NULL	NULL	NULL	map00903 Limonene and pinene degradation
261.195	4.3517	3.11538	10.8616	up	0.0215594	C10171	C14H21NO	(-)-Sedamine	NULL	C10171	CAS: 497-88-1	NULL	NULL	NULL	NULL	NULL	NULL	NULL	map00960 Tropane, piperidine and pyridine alkaloid biosynthesis
214.18	4.71653	2.51132	9.70332	up	0.0287228	C01571	C10H20O2	Decanoic acid;	2969	C01571	334-48-5	3-OXODODECANOATE	Organic compounds	Lipids and lipid-like molecules	Fatty Acyls	Fatty acids and conjugates	Aliphatic acyclic compounds	Endogenous	map00061 Fatty acid biosynthesis
214.18	4.71653	2.51132	9.70332	up	0.0287228	C16310	C6H10O	3-Hexenal;	643941	C16310	6789-80-6	null	Organic compounds	Organooxygen compounds	Carbonyl compounds	Aldehydes	Aliphatic acyclic compounds	Endogenous	map00592 alpha-Linolenic acid metabolism
174.149	3.68083	2.3494	9.02419	up	0.0369046	C06179	C8H15NO	Hygrine;	NULL	C06179	CAS: 496-49-1	NULL	NULL	NULL	NULL	NULL	NULL	NULL	map00960 Tropane, piperidine and pyridine alkaloid biosynthesis
174.149	3.68083	2.3494	9.02419	up	0.0369046	C06182	C8H15NO	Pelletierine	92987	C06182	539-00-4	null	null	null	null	null	null	Endogenous	map00960 Tropane, piperidine and pyridine alkaloid biosynthesis
174.149	3.68083	2.3494	9.02419	up	0.0369046	C02066	C8H15NO	Pseudotropine	NULL	C02066	CAS: 135-97-7	NULL	NULL	NULL	NULL	NULL	NULL	NULL	map00960 Tropane, piperidine and pyridine alkaloid biosynthesis
174.149	3.68083	2.3494	9.02419	up	0.0369046	C12440	C8H15NO	Trachelanthamidine	NULL	C12440	CAS: 526-64-7	NULL	NULL	NULL	NULL	NULL	NULL	NULL	map00960 Tropane, piperidine and pyridine alkaloid biosynthesis
174.149	3.68083	2.3494	9.02419	up	0.0369046	C00729	C8H15NO	Tropine;	NULL	C00729	CAS: 120-29-6	NULL	NULL	NULL	NULL	NULL	NULL	NULL	map00960 Tropane, piperidine and pyridine alkaloid biosynthesis
282.206	4.7451	3.64505	8.45789	up	0.0218751	C17747	C16H24O3	5-Hydroxy-1-(4-hydroxyphenyl)-3-decanone	NULL	C17747	PubChem: 96024074	NULL	NULL	NULL	NULL	NULL	NULL	NULL	map00945 Stilbenoid, diarylheptanoid and gingerol biosynthesis
871.368	3.52368	4.19768	8.37073	up	0.00897594	C07394	C47H51NO14	Paclitaxel	36314	C07394	33069-62-4	null	Organic compounds	Lipids and lipid-like molecules	Prenol lipids	Diterpenoids	Aromatic heteropolycyclic compounds	Drug	map00904 Diterpenoid biosynthesis
158.118	2.96792	2.24814	8.28993	up	0.0344482	C06146	C4H6O	3-Butyn-1-ol	NULL	C06146	CAS: 927-74-2	NULL	NULL	NULL	NULL	NULL	NULL	NULL	map00650 Butanoate metabolism
254.161	2.08357	2.75038	7.67237	up	0.0197928	C20827	C5H10O3	3-Hydroxyisovalerate;	NULL	C20827	NULL	NULL	NULL	NULL	NULL	NULL	NULL	NULL	map00280 Valine, leucine and isoleucine degradation
266.185	2.9965	2.06454	7.37604	up	0.0481835	C12455	C5H11NO	5-Aminopentanal	443849	C12455	null	null	Organic compounds	Organooxygen compounds	Carbonyl compounds	Aldehydes	Aliphatic acyclic compounds	Endogenous	map00960 Tropane, piperidine and pyridine alkaloid biosynthesis
266.185	2.9965	2.06454	7.37604	up	0.0481835	C17255	C5H11NO	3-Methylbutyraldehyde oxime	NULL	C17255	CAS: 626-90-4	NULL	NULL	NULL	NULL	NULL	NULL	NULL	map00966 Glucosinolate biosynthesis
279.193	5.64387	2.91719	7.17342	up	0.0101124	C17551	C11H14O2.[C5H8]n	2-Polyprenyl-6-hydroxyphenol;	NULL	C17551	PubChem: 96023896	NULL	NULL	NULL	NULL	NULL	NULL	NULL	map00130 Ubiquinone and other terpenoid-quinone biosynthesis
279.193	5.64387	2.91719	7.17342	up	0.0101124	C10793	C16H22O2	Geranylhydroquinone	NULL	C10793	CAS: 10457-66-6	NULL	NULL	NULL	NULL	NULL	NULL	NULL	map00130 Ubiquinone and other terpenoid-quinone biosynthesis
236.201	3.46655	2.70918	6.85468	up	0.041591	C17954	C15H22O	Albaflavenone	NULL	C17954	PubChem: 96024175	NULL	NULL	NULL	NULL	NULL	NULL	NULL	map00909 Sesquiterpenoid and triterpenoid biosynthesis
236.201	3.46655	2.70918	6.85468	up	0.041591	C19939	C15H22O	Pentalen-13-al	NULL	C19939	PubChem: 135626405	NULL	NULL	NULL	NULL	NULL	NULL	NULL	map00909 Sesquiterpenoid and triterpenoid biosynthesis
236.201	3.46655	2.70918	6.85468	up	0.041591	C09737	C15H22O	Solavetivone	NULL	C09737	CAS: 54878-25-0	NULL	NULL	NULL	NULL	NULL	NULL	NULL	map00909 Sesquiterpenoid and triterpenoid biosynthesis
296.185	3.31723	1.96783	6.42268	up	0.0449518	C01929	C6H9N3O	L-Histidinal	NULL	C01929	PubChem: 5035	NULL	NULL	NULL	NULL	NULL	NULL	NULL	map00340 Histidine metabolism
296.185	3.31723	1.96783	6.42268	up	0.0449518	C01279	C6H9N3O	4-Amino-5-hydroxymethyl-2-methylpyrimidine;	NULL	C01279	CAS: 73-67-6	NULL	NULL	NULL	NULL	NULL	NULL	NULL	map00730 Thiamine metabolism
177.102	1.6421	2.47915	6.18316	up	0.0239165	C02505	C8H9NO	2-Phenylacetamide;	7680	C02505	103-81-1	null	Organic compounds	Benzenoids	Benzene and substituted derivatives	Phenylacetamides	Aromatic homomonocyclic compounds	Endogenous	map00360 Phenylalanine metabolism
177.102	1.6421	2.47915	6.18316	up	0.0239165	C00637	C10H9NO	Indole-3-acetaldehyde;	800	C00637	2591-98-2	INDOLE_ACETALDEHYDE	Organic compounds	Organoheterocyclic compounds	Indoles and derivatives	Indoles	Aromatic heteropolycyclic compounds	Endogenous	map00380 Tryptophan metabolism
276.144	1.16422	2.9936	6.1115	up	0.0188628	C00670	C8H21NO6P+	sn-Glycero-3-phosphocholine;	71920	C00670	28319-77-9	GLYCERYLPHOSPHORYLCHOLINE	Organic compounds	Lipids and lipid-like molecules	Glycerophospholipids	Glycerophosphocholines	Aliphatic acyclic compounds	Endogenous	map00564 Glycerophospholipid metabolism
352.22	4.7451	2.58144	5.9324	up	0.0165843	C03078	C5H12N4O	4-Guanidinobutanamide	NULL	C03078	PubChem: 5976	NULL	NULL	NULL	NULL	NULL	NULL	NULL	map00330 Arginine and proline metabolism
352.22	4.7451	2.58144	5.9324	up	0.0165843	C05587	C9H13NO2	3-Methoxytyramine	1669	C05587	554-52-9	null	Organic compounds	Benzenoids	Benzene and substituted derivatives	Phenols and derivatives	Aromatic homomonocyclic compounds	Endogenous	map00350 Tyrosine metabolism
352.22	4.7451	2.58144	5.9324	up	0.0165843	C06177	C8H13NO2	Retronecine	NULL	C06177	CAS: 480-85-3	NULL	NULL	NULL	NULL	NULL	NULL	NULL	map00960 Tropane, piperidine and pyridine alkaloid biosynthesis
188.071	3.08222	3.21299	5.83691	up	0.00181711	C05851	C9H6O2	Coumarin;	323	C05851	91-64-5	COUMARIN	Organic compounds	Phenylpropanoids and polyketides	Coumarins and derivatives香豆素及其衍生物	null	Aromatic heteropolycyclic compounds	Drug	map00940 Phenylpropanoid biosynthesis
170.118	2.93935	2.5817	5.67867	up	0.0174316	C00483	C8H11NO	Tyramine;	5610	C00483	51-67-2	CPD-7650	Organic compounds	Benzenoids	Benzene and substituted derivatives	Phenethylamines	Aromatic homomonocyclic compounds	Endogenous	map00350 Tyrosine metabolism
170.118	2.93935	2.5817	5.67867	up	0.0174316	C11950	C7H12O2	3-Isopropyl-3-butenoic acid;	NULL	C11950	CAS: 65860-53-9	NULL	NULL	NULL	NULL	NULL	NULL	NULL	map00903 Limonene and pinene degradation
883.238	4.67342	2.2957	5.53647	up	0.0427495	C10509	C22H22O9	Ononin;	3733033	C10509	486-62-4	null	Organic compounds	Phenylpropanoids and polyketides	Isoflavonoids	Isoflavonoid O-glycosides	Aromatic heteropolycyclic compounds	Food	map00943 Isoflavonoid biosynthesis
379.1	2.89648	3.26739	5.36965	up	0.000252742	C03997	C10H16N3O8P	5-Hydroxymethyldeoxycytidylate;	NULL	C03997	CAS: 13009-95-5	NULL	NULL	NULL	NULL	NULL	NULL	NULL	map00240 Pyrimidine metabolism
379.1	2.89648	3.26739	5.36965	up	0.000252742	C11620	C17H14O8	Syringetin;	NULL	C11620	CAS: 4423-37-4	NULL	NULL	NULL	NULL	NULL	NULL	NULL	map00944 Flavone and flavonol biosynthesis
174.09	1.72783	2.43496	5.25272	up	0.0200545	C00903	C9H8O	Cinnamaldehyde	637511	C00903	104-55-2	CINNAMALDEHYDE	Organic compounds	Phenylpropanoids and polyketides	Cinnamaldehydes	null	Aromatic homomonocyclic compounds	Plant	map00940 Phenylpropanoid biosynthesis
192.066	1.48495	2.43426	4.77861	up	0.0266155	C02137	C8H6O3	alpha-Oxo-benzeneacetic acid;	11915	C02137	611-73-4	CPD-141	Organic compounds	Benzenoids	Benzene and substituted derivatives	Phenylacetic acid derivatives	Aromatic homomonocyclic compounds	Endogenous	map00360 Phenylalanine metabolism
714.287	5.13978	2.34178	4.49785	up	0.0187635	C00757	C20H18NO4+	Berberine;	2353	C00757	2086-83-1	BERBERINE	Organic compounds	Alkaloids and derivatives	Protoberberine alkaloids and derivatives	null	Aromatic heteropolycyclic compounds	Drug	map00950 Isoquinoline alkaloid biosynthesis
380.148	2.92507	2.89792	4.4019	up	0.00180825	C01701	C20H18O5	(-)-Glyceollin I;	4475100	C01701	57103-57-8	null	null	null	null	null	null	Food	map00943 Isoflavonoid biosynthesis
380.148	2.92507	2.89792	4.4019	up	0.00180825	C10422	C20H18O5	(-)-Glyceollin II	4640119	C10422	67314-98-1	null	Organic compounds	Phenylpropanoids and polyketides	Isoflavonoids	Furanoisoflavonoids	Aromatic heteropolycyclic compounds	Food	map00943 Isoflavonoid biosynthesis
380.148	2.92507	2.89792	4.4019	up	0.00180825	C15511	C20H18O5	Glyceollin III	12002084	C15511	61080-23-7	null	null	null	null	null	null	Food	map00943 Isoflavonoid biosynthesis
380.148	2.92507	2.89792	4.4019	up	0.00180825	C17742	C20H18O5	Demethoxycurcumin	NULL	C17742	CAS: 22608-11-3	NULL	NULL	NULL	NULL	NULL	NULL	NULL	map00945 Stilbenoid, diarylheptanoid and gingerol biosynthesis
310.202	4.16547	2.567	4.38214	up	0.0243173	C03114	C9H10N2	Dimethylbenzimidazole;	675	C03114	582-60-5	null	Organic compounds	Organoheterocyclic compounds	Benzimidazoles	null	Aromatic heteropolycyclic compounds	Endogenous	map00740 Riboflavin metabolism
308.091	3.17437	2.15889	4.08427	up	0.0235582	C00180	C7H6O2	Benzoate;	243	C00180	65-85-0	1-O6-O-DIGALLOYL-BETA-D-GLUCOSE	Organic compounds	Benzenoids	Benzene and substituted derivatives	Benzoic acids and derivatives	Aromatic homomonocyclic compounds	Food	map00360 Phenylalanine metabolism
308.091	3.17437	2.15889	4.08427	up	0.0235582	C05901	C14H12O4	Piceatannol;	667639	C05901	10083-24-6	null	Organic compounds	Phenylpropanoids and polyketides	Stilbenes	null	Aromatic homomonocyclic compounds	Endogenous	map00945 Stilbenoid, diarylheptanoid and gingerol biosynthesis
290.134	0.6656	2.52444	3.95195	up	0.00625688	C00791	C4H7N3O	Creatinine;	588	C00791	60-27-5	null	Organic compounds	Organoheterocyclic compounds	Azolines	Imidazolines	Aliphatic heteromonocyclic compounds	Endogenous	map00330 Arginine and proline metabolism
738.328	3.52368	2.7941	3.8281	up	0.00203603	C09241	C21H20N2O3	Serpentine;	NULL	C09241	CAS: 18786-24-8	NULL	NULL	NULL	NULL	NULL	NULL	NULL	map00901 Indole alkaloid biosynthesis
355.236	4.20833	1.95434	3.75146	up	0.0451827	C07475	C22H27NO2	Lobeline;	3293	C07475	91-53-2	null	Organic compounds	Organoheterocyclic compounds	Quinolines and derivatives	Quinolones and derivatives	Aromatic heteropolycyclic compounds	Food	map00960 Tropane, piperidine and pyridine alkaloid biosynthesis
490.198	5.31925	2.23027	3.7076	up	0.0173744	C03227	C10H12N2O4	3-Hydroxy-L-kynurenine	11811	C03227	606-14-4	3-HYDROXY-L-KYNURENINE	Organic compounds	Benzenoids	Benzene and substituted derivatives	Butyrophenones	Aromatic homomonocyclic compounds	Endogenous	map00380 Tryptophan metabolism
490.198	5.31925	2.23027	3.7076	up	0.0173744	C05651	C10H12N2O4	5-Hydroxykynurenine;	440745	C05651	2208-41-5	null	Organic compounds	Benzenoids	Benzene and substituted derivatives	Butyrophenones	Aromatic homomonocyclic compounds	Endogenous	map00380 Tryptophan metabolism
490.198	5.31925	2.23027	3.7076	up	0.0173744	C02700	C11H12N2O4	L-Formylkynurenine;	439788	C02700	null	null	Organic compounds	Benzenoids	Benzene and substituted derivatives	Butyrophenones	Aromatic homomonocyclic compounds	null	map00380 Tryptophan metabolism
611.054	0.379867	2.48204	3.51285	up	0.00923772	C05903	C15H10O6	Kaempferol;	5280863	C05903	520-18-3	CPD-8034	Organic compounds	Phenylpropanoids and polyketides	Flavonoids	Flavones	Aromatic heteropolycyclic compounds	Food	map00941 Flavonoid biosynthesis
611.054	0.379867	2.48204	3.51285	up	0.00923772	C01514	C15H10O6	Luteolin;	5280445	C01514	491-70-3	3457-TETRAHYDROXY-3-METHOXYFLAVONE	Organic compounds	Phenylpropanoids and polyketides	Flavonoids	Flavones	Aromatic heteropolycyclic compounds	Food	map00941 Flavonoid biosynthesis
611.054	0.379867	2.48204	3.51285	up	0.00923772	C12134	C15H10O6	2'-Hydroxygenistein;	5282074	C12134	1156-78-1	null	Organic compounds	Phenylpropanoids and polyketides	Isoflavonoids	Isoflav-2-enes	Aromatic heteropolycyclic compounds	Food	map00943 Isoflavonoid biosynthesis
241.118	1.1785	2.2826	3.48428	up	0.0125142	C05647	C10H12N2O3	Formyl-5-hydroxykynurenamine	440743	C05647	2208-41-5	null	Organic compounds	Benzenoids	Benzene and substituted derivatives	Phenylpropylamines	Aromatic homomonocyclic compounds	Endogenous	map00380 Tryptophan metabolism
241.118	1.1785	2.2826	3.48428	up	0.0125142	C00328	C10H12N2O3	L-Kynurenine;	161166	C00328	343-65-7	L-KYNURENINE	Organic compounds	Benzenoids	Benzene and substituted derivatives	Butyrophenones	Aromatic homomonocyclic compounds	Endogenous	map00380 Tryptophan metabolism
365.196	4.7596	2.01409	3.46376	up	0.0271764	C06070	C10H14O3	Iridotrial;	NULL	C06070	CAS: 69098-42-6	NULL	NULL	NULL	NULL	NULL	NULL	NULL	map00902 Monoterpenoid biosynthesis
365.196	4.7596	2.01409	3.46376	up	0.0271764	C02035	C19H24O5	Gibberellin A20;	NULL	C02035	CAS: 19143-87-4	NULL	NULL	NULL	NULL	NULL	NULL	NULL	map00904 Diterpenoid biosynthesis
365.196	4.7596	2.01409	3.46376	up	0.0271764	C11864	C19H24O5	Gibberellin A4	NULL	C11864	CAS: 468-44-0	NULL	NULL	NULL	NULL	NULL	NULL	NULL	map00904 Diterpenoid biosynthesis
365.196	4.7596	2.01409	3.46376	up	0.0271764	C11865	C19H24O5	Gibberellin A51	null	C11865	56978-14-4	null	Organic compounds	Lipids and lipid-like molecules	Prenol lipids	Diterpenoids	Aliphatic heteropolycyclic compounds	Endogenous	map00904 Diterpenoid biosynthesis
248.165	4.60165	2.34523	3.42851	up	0.0218751	C02185	C13H18O2	Plastoquinol-1	NULL	C02185	PubChem: 5256	NULL	NULL	NULL	NULL	NULL	NULL	NULL	map00195 Photosynthesis
401.287	3.873	2.69248	3.41075	up	0.0226121	C18172	C8H19N3O2	Carboxyspermidine;	NULL	C18172	PubChem: 96024388	NULL	NULL	NULL	NULL	NULL	NULL	NULL	map00330 Arginine and proline metabolism
305.185	4.3517	2.14174	3.38561	up	0.0202322	C08526	C17H21NO3	Galanthamine;	9651	C08526	357-70-0	null	Organic compounds	Alkaloids and derivatives	Amaryllidaceae alkaloids	Galanthamine-type amaryllidaceae alkaloids	Aromatic heteropolycyclic compounds	Drug	map00950 Isoquinoline alkaloid biosynthesis
971.216	4.53	2.16937	3.35003	up	0.0353817	C05267	C29H48N7O18P3S	3-Oxooctanoyl-CoA	440608	C05267	54684-64-9	7-METHYL-3-OXOOCTANOYL-COA	Organic compounds	Lipids and lipid-like molecules	Fatty Acyls	Fatty acyl thioesters	Aromatic heteropolycyclic compounds	Endogenous	map00062 Fatty acid elongation
86.0961	0.843483	2.63608	3.28373	up	0.00167975	C20783	C3H8	Propane	NULL	C20783	CAS: 74-98-6	NULL	NULL	NULL	NULL	NULL	NULL	NULL	map00640 Propanoate metabolism
86.0961	0.843483	2.63608	3.28373	up	0.00167975	C16521	C5H8	Isoprene;	NULL	C16521	CAS: 78-79-5	NULL	NULL	NULL	NULL	NULL	NULL	NULL	map00900 Terpenoid backbone biosynthesis
641.259	5.93948	1.66162	3.27201	up	0.0495065	C06079	C17H20O6	PR-toxin;	NULL	C06079	CAS: 56299-00-4	NULL	NULL	NULL	NULL	NULL	NULL	NULL	map00909 Sesquiterpenoid and triterpenoid biosynthesis
641.259	5.93948	1.66162	3.27201	up	0.0495065	C05177	C36H40N2O6	Berbamunine;	NULL	C05177	CAS: 485-18-7	NULL	NULL	NULL	NULL	NULL	NULL	NULL	map00950 Isoquinoline alkaloid biosynthesis
641.259	5.93948	1.66162	3.27201	up	0.0495065	C06511	C36H40N2O6	Guattegaumerine;	NULL	C06511	CAS: 21446-35-5	NULL	NULL	NULL	NULL	NULL	NULL	NULL	map00950 Isoquinoline alkaloid biosynthesis
549.267	3.873	1.96866	3.22239	up	0.0392625	C03296	C10H18N4O5	N2-Succinyl-L-arginine;	NULL	C03296	PubChem: 6152	NULL	NULL	NULL	NULL	NULL	NULL	NULL	map00330 Arginine and proline metabolism
205.097	3.08222	2.64552	3.03648	up	0.00287037	C05834	C9H9NO2	3-Methyldioxyindole;	151066	C05834	3040-34-4	null	Organic compounds	Organoheterocyclic compounds	Indoles and derivatives	Indolines	Aromatic heteropolycyclic compounds	Endogenous	map00380 Tryptophan metabolism
361.209	4.3803	2.38314	2.98216	up	0.00364253	C17592	C20H25NO4	Laudanine	92732	C17592	301-21-3	null	null	null	null	null	null	Endogenous	map00950 Isoquinoline alkaloid biosynthesis
643.275	4.51565	2.06058	2.97961	up	0.0183277	C10632	C20H19NO3	Acronycine;	NULL	C10632	CAS: 7008-42-6	NULL	NULL	NULL	NULL	NULL	NULL	NULL	map01058 Acridone alkaloid biosynthesis
707.205	5.3048	1.8367	2.95014	up	0.0317985	C00761	C16H22O8	Coniferin	5280372	C00761	531-29-3	NULL	Organic compounds	Organooxygen compounds	Carbohydrates and carbohydrate conjugates	Glycosyl compounds	Aromatic heteromonocyclic compounds	Endogenous	map00940 Phenylpropanoid biosynthesis
424.175	3.11722	1.57474	2.86836	up	0.0481755	C00590	C10H12O3	Coniferyl alcohol;	1549095	C00590	458-35-5	5-HYDROXY-CONIFERYL-ALCOHOL	Organic compounds	Benzenoids	Benzene and substituted derivatives	Phenols and derivatives	Aromatic homomonocyclic compounds	Endogenous	map00940 Phenylpropanoid biosynthesis
789.292	4.67342	1.76855	2.86394	up	0.043697	C07593	C23H22O6	Rotenone	6758	C07593	83-79-4	null	Organic compounds	Phenylpropanoids and polyketides	Isoflavonoids	Isoflavans	Aromatic heteropolycyclic compounds	Food	map00943 Isoflavonoid biosynthesis
385.255	3.17437	2.17151	2.80446	up	0.0267714	C05960	C20H32O5	15-Keto-prostaglandin F2alpha;	5280887	C05960	35850-13-6	null	Organic compounds	Lipids and lipid-like molecules	Fatty Acyls	Eicosanoids	Aliphatic homomonocyclic compounds	Endogenous	map00590 Arachidonic acid metabolism
385.255	3.17437	2.17151	2.80446	up	0.0267714	C04853	C20H32O5	20-OH-Leukotriene B4;	5283130	C04853	83709-73-3	null	Organic compounds	Lipids and lipid-like molecules	Fatty Acyls	Eicosanoids	Aliphatic acyclic compounds	Endogenous	map00590 Arachidonic acid metabolism
385.255	3.17437	2.17151	2.80446	up	0.0267714	C06314	C20H32O5	Lipoxin A4;	5280914	C06314	89663-86-5	null	Organic compounds	Lipids and lipid-like molecules	Fatty Acyls	Eicosanoids	Aliphatic acyclic compounds	Endogenous	map00590 Arachidonic acid metabolism
385.255	3.17437	2.17151	2.80446	up	0.0267714	C06315	C20H32O5	Lipoxin B4;	5280915	C06315	98049-69-5	null	Organic compounds	Lipids and lipid-like molecules	Fatty Acyls	Eicosanoids	Aliphatic acyclic compounds	Endogenous	map00590 Arachidonic acid metabolism
385.255	3.17437	2.17151	2.80446	up	0.0267714	C00696	C20H32O5	Prostaglandin D2;	448457	C00696	41598-07-6	5Z13E-15S-9-ALPHA15-DIHYDROXY-11-O	Organic compounds	Lipids and lipid-like molecules	Fatty Acyls	Eicosanoids	Aliphatic homomonocyclic compounds	Endogenous	map00590 Arachidonic acid metabolism
385.255	3.17437	2.17151	2.80446	up	0.0267714	C00584	C20H32O5	Prostaglandin E2;	53481533	C00584	363-24-6	NULL	Organic compounds	Lipids and lipid-like molecules	Fatty Acyls	Fatty acids and conjugates	Aliphatic homomonocyclic compounds	Endogenous	map00590 Arachidonic acid metabolism
385.255	3.17437	2.17151	2.80446	up	0.0267714	C00427	C20H32O5	Prostaglandin H2;	53481592	C00427	42935-17-1	null	Organic compounds	Lipids and lipid-like molecules	Fatty Acyls	Eicosanoids	Aliphatic heteropolycyclic compounds	Endogenous	map00590 Arachidonic acid metabolism
385.255	3.17437	2.17151	2.80446	up	0.0267714	C01312	C20H32O5	Prostaglandin I2;	5282411	C01312	35121-78-9	5Z13E-15S-69-ALPHA-EPOXY-11-ALPHA	Organic compounds	Lipids and lipid-like molecules	Fatty Acyls	Eicosanoids	Aliphatic heteropolycyclic compounds	Endogenous	map00590 Arachidonic acid metabolism
385.255	3.17437	2.17151	2.80446	up	0.0267714	C02198	C20H32O5	Thromboxane A2;	114873	C02198	66719-58-2	ALPHA11-ALPHA-EPOXY-15-HYDROXYTHROMBA	Organic compounds	Lipids and lipid-like molecules	Fatty Acyls	Eicosanoids	Aliphatic heteromonocyclic compounds	Endogenous	map00590 Arachidonic acid metabolism
262.128	0.5656	2.11486	2.7057	up	0.0129191	C05130	C5H6N2O	Imidazole-4-acetaldehyde;	150841	C05130	645-14-7	null	Organic compounds	Organoheterocyclic compounds	Azoles	Imidazoles	Aromatic heteromonocyclic compounds	Endogenous	map00340 Histidine metabolism
262.128	0.5656	2.11486	2.7057	up	0.0129191	C00153	C6H6N2O	Nicotinamide;	936	C00153	98-92-0	NIACINAMIDE	Organic compounds	Organoheterocyclic compounds	Pyridines and derivatives	Pyridinecarboxylic acids and derivatives	Aromatic heteromonocyclic compounds	Endogenous	map00760 Nicotinate and nicotinamide metabolism
351.253	6.8736	1.91356	2.66862	up	0.0210373	C14807	C20H30O3	12-OxoETE;	5283162	C14807	108437-64-5	null	Organic compounds	Lipids and lipid-like molecules	Fatty Acyls	Fatty acids and conjugates	Aliphatic acyclic compounds	Endogenous	map00590 Arachidonic acid metabolism
351.253	6.8736	1.91356	2.66862	up	0.0210373	C04577	C20H30O3	15-OxoETE;／15-Oxo-6,8,11,14-eicosatetraenoic acid (15-oxo-ETE)	5280701	C04577	81416-72-0	null	Organic compounds	Lipids and lipid-like molecules	Fatty Acyls	Fatty acids and conjugates	Aliphatic acyclic compounds	Endogenous	map00590 Arachidonic acid metabolism
351.253	6.8736	1.91356	2.66862	up	0.0210373	C14732	C20H30O3	5-OxoETE;	5283159	C14732	126432-17-5	null	Organic compounds	Lipids and lipid-like molecules	Fatty Acyls	Fatty acids and conjugates	Aliphatic acyclic compounds	Endogenous	map00590 Arachidonic acid metabolism
351.253	6.8736	1.91356	2.66862	up	0.0210373	C00909	C20H30O3	Leukotriene A4;	5280383	C00909	72059-45-1	CPD-8892	Organic compounds	Lipids and lipid-like molecules	Fatty Acyls	Eicosanoids	Aliphatic heteromonocyclic compounds	Endogenous	map00590 Arachidonic acid metabolism
351.253	6.8736	1.91356	2.66862	up	0.0210373	C11875	C20H30O3	ent-7alpha-Hydroxykaur-16-en-19-oic acid;	NULL	C11875	CAS: 21435-01-8	NULL	NULL	NULL	NULL	NULL	NULL	NULL	map00904 Diterpenoid biosynthesis
356.217	3.49512	1.95835	2.63022	up	0.0220738	C04672	C18H28O3	(9Z,15Z)-(13S)-12,13-Epoxyoctadeca-9,11,15-trienoic acid;	NULL	C04672	PubChem: 7253	NULL	NULL	NULL	NULL	NULL	NULL	NULL	map00592 alpha-Linolenic acid metabolism
356.217	3.49512	1.95835	2.63022	up	0.0220738	C16325	C18H28O3	10-OPDA;	NULL	C16325	PubChem: 47205633	NULL	NULL	NULL	NULL	NULL	NULL	NULL	map00592 alpha-Linolenic acid metabolism
356.217	3.49512	1.95835	2.63022	up	0.0220738	C01226	C18H28O3	12-OPDA;／12-Oxo-Phytodienoic Acid	NULL	C01226	PubChem: 4448	NULL	NULL	NULL	NULL	NULL	NULL	NULL	map00592 alpha-Linolenic acid metabolism
356.217	3.49512	1.95835	2.63022	up	0.0220738	C16324	C18H28O3	9,10-EOT;	NULL	C16324	PubChem: 47205632	NULL	NULL	NULL	NULL	NULL	NULL	NULL	map00592 alpha-Linolenic acid metabolism
356.217	3.49512	1.95835	2.63022	up	0.0220738	C16320	C18H28O3	Colnelenic acid;	6441679	C16320	52591-16-9	null	Organic compounds	Lipids and lipid-like molecules	Fatty Acyls	Fatty acids and conjugates	Aliphatic acyclic compounds	Endogenous	map00592 alpha-Linolenic acid metabolism
356.217	3.49512	1.95835	2.63022	up	0.0220738	C16319	C18H28O3	Etherolenic acid;	NULL	C16319	PubChem: 47205627	NULL	NULL	NULL	NULL	NULL	NULL	NULL	map00592 alpha-Linolenic acid metabolism
303.133	4.67342	1.72017	2.62573	up	0.031171	C04350	C8H9NO2	(E)-4-Hydroxyphenylacetaldehyde-oxime	NULL	C04350	PubChem: 6999	NULL	NULL	NULL	NULL	NULL	NULL	NULL	map00966 Glucosinolate biosynthesis
303.133	4.67342	1.72017	2.62573	up	0.031171	C03005	C8H9NO2	N-Methylanthranilate;	67069	C03005	119-68-6	null	Organic compounds	Benzenoids	Benzene and substituted derivatives	Benzoic acids and derivatives	Aromatic homomonocyclic compounds	Endogenous	map01058 Acridone alkaloid biosynthesis
350.204	3.873	1.88307	2.53045	up	0.0197203	C04114	C7H13NO2	(E)-4-(Trimethylammonio)but-2-enoate;	NULL	C04114	PubChem: 6803	NULL	NULL	NULL	NULL	NULL	NULL	NULL	map02010 ABC transporters
350.204	3.873	1.88307	2.53045	up	0.0197203	C19872	C7H10N4O	N-Formyl-4-amino-5-aminomethyl-2-methylpyrimidine;	NULL	C19872	PubChem: 135626338	NULL	NULL	NULL	NULL	NULL	NULL	NULL	map02010 ABC transporters
292.191	4.39458	2.07513	2.51152	up	0.0269164	C17560	C12H14O3.[C5H8]n	2-Polyprenyl-6-methoxy-1,4-benzoquinone	NULL	C17560	PubChem: 96023905	NULL	NULL	NULL	NULL	NULL	NULL	NULL	map00130 Ubiquinone and other terpenoid-quinone biosynthesis
292.191	4.39458	2.07513	2.51152	up	0.0269164	C05848	C12H14O3.[C5H8]n	4-Hydroxy-3-polyprenylbenzoate	NULL	C05848	PubChem: 8141	NULL	NULL	NULL	NULL	NULL	NULL	NULL	map00130 Ubiquinone and other terpenoid-quinone biosynthesis
292.191	4.39458	2.07513	2.51152	up	0.0269164	C18131	C17H22O3	Geranyl-hydroxybenzoate	NULL	C18131	PubChem: 96024348	NULL	NULL	NULL	NULL	NULL	NULL	NULL	map00130 Ubiquinone and other terpenoid-quinone biosynthesis
292.191	4.39458	2.07513	2.51152	up	0.0269164	C13456	C15H22O3	Abscisic alcohol	NULL	C13456	PubChem: 586196	NULL	NULL	NULL	NULL	NULL	NULL	NULL	map00906 Carotenoid biosynthesis
292.191	4.39458	2.07513	2.51152	up	0.0269164	C13453	C15H22O3	Xanthoxin;	NULL	C13453	CAS: 8066-07-7	NULL	NULL	NULL	NULL	NULL	NULL	NULL	map00906 Carotenoid biosynthesis
703.367	4.53	1.65958	2.50123	up	0.0431572	C11857	C20H28O4	Gibberellin A12	NULL	C11857	CAS: 1164-45-0	NULL	NULL	NULL	NULL	NULL	NULL	NULL	map00904 Diterpenoid biosynthesis
703.367	4.53	1.65958	2.50123	up	0.0431572	C11853	C20H28O4	Gibberellin A14 aldehyde	NULL	C11853	CAS: 35470-76-9	NULL	NULL	NULL	NULL	NULL	NULL	NULL	map00904 Diterpenoid biosynthesis
703.367	4.53	1.65958	2.50123	up	0.0431572	C11905	C20H28O4	Gibberellin A53 aldehyde	NULL	C11905	CAS: 85344-33-8	NULL	NULL	NULL	NULL	NULL	NULL	NULL	map00904 Diterpenoid biosynthesis
214.107	0.579883	2.04339	2.43195	up	0.024128	C00082	C9H11NO3	L-Tyrosine;	6057	C00082	60-18-4	TYR	Organic compounds	Phenylpropanoids and polyketides	Phenylpropanoic acids	null	Aromatic homomonocyclic compounds	Endogenous	map00130 Ubiquinone and other terpenoid-quinone biosynthesis
214.107	0.579883	2.04339	2.43195	up	0.024128	C04368	C9H11NO3	3-Amino-3-(4-hydroxyphenyl)propanoate;	440311	C04368	null	CPD-232	Organic compounds	Organic acids and derivatives	Carboxylic acids and derivatives	Amino acids, peptides, and analogues	Aromatic homomonocyclic compounds	Endogenous	map00350 Tyrosine metabolism
214.107	0.579883	2.04339	2.43195	up	0.024128	C00741	C4H6O2	Diacetyl;	650	C00741	431-03-8	NN-DIACETYLCHITOBIOSYLDIPHOSPHODOLICHO	Organic compounds	Organooxygen compounds	Carbonyl compounds	Ketones	Aliphatic acyclic compounds	Endogenous	map00650 Butanoate metabolism
214.107	0.579883	2.04339	2.43195	up	0.024128	C12205	C10H12O4	5-Hydroxyconiferyl alcohol	NULL	C12205	CAS: 1782-47-4	NULL	NULL	NULL	NULL	NULL	NULL	NULL	map00940 Phenylpropanoid biosynthesis
709.204	5.31925	1.68528	2.39706	up	0.0420981	C00852	C16H18O9	Chlorogenate;	1794427	C00852	327-97-9	CAFFEOYLQUINATE	Organic compounds	Organooxygen compounds	Alcohols and polyols	Cyclic alcohols and derivatives	Aromatic homomonocyclic compounds	Plant	map00940 Phenylpropanoid biosynthesis
709.204	5.31925	1.68528	2.39706	up	0.0420981	C01527	C16H18O9	Scopolin	NULL	C01527	CAS: 531-44-2	NULL	NULL	NULL	NULL	NULL	NULL	NULL	map00940 Phenylpropanoid biosynthesis
586.266	3.84443	1.83657	2.34706	up	0.0389018	C11700	C29H36O10	10-Deacetylbaccatin III	NULL	C11700	CAS: 32981-86-5	NULL	NULL	NULL	NULL	NULL	NULL	NULL	map00904 Diterpenoid biosynthesis
650.232	4.50128	1.71041	2.31571	up	0.0269164	C02713	C11H19NO8	N-Acetylmuramate;	5462244	C02713	null	null	Organic compounds	Organooxygen compounds	Carbohydrates and carbohydrate conjugates	Aminosaccharides	Aliphatic heteromonocyclic compounds	null	map00520 Amino sugar and nucleotide sugar metabolism
369.998	2.34073	2.11736	2.30852	up	0.00516417	C01962	C3H7NO2S2	Thiocysteine;	439614	C01962	5652-32-4	THIOCYSTEINE	Organic compounds	Organic acids and derivatives	Carboxylic acids and derivatives	Amino acids, peptides, and analogues	Aliphatic acyclic compounds	Endogenous	map00270 Cysteine and methionine metabolism
112.076	2.95363	2.0558	2.28101	up	0.00484668	C00146	C6H6O	Phenol;	996	C00146	108-95-2	24-DICHLOROPHENOL	Organic compounds	Benzenoids	Benzene and substituted derivatives	Phenols and derivatives	Aromatic homomonocyclic compounds	Toxin/Pollutant	map00350 Tyrosine metabolism
335.123	3.7237	1.57738	2.26114	up	0.0344168	C17554	C12H14O4.[C5H8]n	3-Polyprenyl-4,5-dihydroxybenzoate;	NULL	C17554	PubChem: 96023899	NULL	NULL	NULL	NULL	NULL	NULL	NULL	map00130 Ubiquinone and other terpenoid-quinone biosynthesis
335.123	3.7237	1.57738	2.26114	up	0.0344168	C05831	C8H9NO3	3-Methoxyanthranilate;	NULL	C05831	PubChem: 8125	NULL	NULL	NULL	NULL	NULL	NULL	NULL	map00380 Tryptophan metabolism
335.123	3.7237	1.57738	2.26114	up	0.0344168	C06051	C8H9NO3	Isopyridoxal	440899	C06051	null	CPD-383	Organic compounds	Organoheterocyclic compounds	Pyridines and derivatives	Pyridine carboxaldehydes	Aromatic heteromonocyclic compounds	Endogenous	map00750 Vitamin B6 metabolism
335.123	3.7237	1.57738	2.26114	up	0.0344168	C00250	C8H9NO3	Pyridoxal	1050	C00250	66-72-8	PYRIDOXAL	Organic compounds	Organoheterocyclic compounds	Pyridines and derivatives	Pyridine carboxaldehydes	Aromatic heteromonocyclic compounds	Endogenous	map00750 Vitamin B6 metabolism
335.123	3.7237	1.57738	2.26114	up	0.0344168	C17746	C17H22O4	1-Dehydro-[6]-gingerdione	NULL	C17746	PubChem: 96024073	NULL	NULL	NULL	NULL	NULL	NULL	NULL	map00945 Stilbenoid, diarylheptanoid and gingerol biosynthesis
703.35	5.06775	1.78078	2.17386	up	0.0256811	C11679	C21H23N2O3+	4,21-Dehydrocorynantheine aldehyde	NULL	C11679	CAS: 85925-15-1	NULL	NULL	NULL	NULL	NULL	NULL	NULL	map00901 Indole alkaloid biosynthesis
703.35	5.06775	1.78078	2.17386	up	0.0256811	C03677	C21H23N2O3+	4,21-Dehydrogeissoschizine	NULL	C03677	CAS: 73385-56-5	NULL	NULL	NULL	NULL	NULL	NULL	NULL	map00901 Indole alkaloid biosynthesis
703.35	5.06775	1.78078	2.17386	up	0.0256811	C15612	C18H25NO6	Senecionine N-oxide	NULL	C15612	PubChem: 17396603	NULL	NULL	NULL	NULL	NULL	NULL	NULL	map00960 Tropane, piperidine and pyridine alkaloid biosynthesis
645.251	4.64467	1.72494	2.16584	up	0.0224572	C04079	C12H22N2O6S	N-((R)-Pantothenoyl)-L-cysteine;	440217	C04079	null	null	Organic compounds	Organic acids and derivatives	Carboxylic acids and derivatives	Amino acids, peptides, and analogues	Aliphatic acyclic compounds	Endogenous	map00770 Pantothenate and CoA biosynthesis
645.251	4.64467	1.72494	2.16584	up	0.0224572	C11830	C35H32MgN4O5	13(1)-Oxo-magnesium-protoporphyrin IX 13-monomethyl ester;	NULL	C11830	PubChem: 13994	NULL	NULL	NULL	NULL	NULL	NULL	NULL	map00860 Porphyrin and chlorophyll metabolism
645.251	4.64467	1.72494	2.16584	up	0.0224572	C11832	C35H32MgN4O5	Divinyl chlorophyllide a	NULL	C11832	PubChem: 13996	NULL	NULL	NULL	NULL	NULL	NULL	NULL	map00860 Porphyrin and chlorophyll metabolism
645.251	4.64467	1.72494	2.16584	up	0.0224572	C02880	C35H32MgN4O5	Protochlorophyllide;	null	C02880	14751-08-7	null	null	null	null	null	null	Endogenous	map00860 Porphyrin and chlorophyll metabolism
645.251	4.64467	1.72494	2.16584	up	0.0224572	C01416	C17H21NO4	Cocaine;	446220	C01416	50-36-2	null	Organic compounds	Benzenoids苯环型化合物	Benzene and substituted derivatives	Benzoic acids and derivatives	Aromatic heteropolycyclic compounds	Drug	map00960 Tropane, piperidine and pyridine alkaloid biosynthesis
645.251	4.64467	1.72494	2.16584	up	0.0224572	C01851	C17H21NO4	Scopolamine;	null	C01851	51-34-3	SCOPOLAMINE	Organic compounds	Benzenoids	Benzene and substituted derivatives	Phenylacetic acid derivatives	Aromatic heteropolycyclic compounds	Drug	map00960 Tropane, piperidine and pyridine alkaloid biosynthesis
138.092	4.32303	1.60692	2.09665	up	0.0281551	C00601	C8H8O	Phenylacetaldehyde;	998	C00601	122-78-1	HYDRPHENYLAC-CPD	Organic compounds	Benzenoids	Benzene and substituted derivatives	Phenylacetaldehydes	Aromatic homomonocyclic compounds	Endogenous	map00360 Phenylalanine metabolism
138.092	4.32303	1.60692	2.09665	up	0.0281551	C05627	C8H8O	4-Hydroxystyrene;	62453	C05627	2628-17-3	CPD-1075	Organic compounds	Benzenoids	Benzene and substituted derivatives	Styrenes	Aromatic homomonocyclic compounds	Endogenous	map00940 Phenylpropanoid biosynthesis
154.086	3.33153	1.94744	2.09426	up	0.00601339	C03765	C8H8O2	4-Hydroxyphenylacetaldehyde;	440113	C03765	7339-87-9	CPD-1041	Organic compounds	Benzenoids	Benzene and substituted derivatives	Phenylacetaldehydes	Aromatic homomonocyclic compounds	Endogenous	map00350 Tyrosine metabolism
154.086	3.33153	1.94744	2.09426	up	0.00601339	C07086	C8H8O2	Phenylacetic acid;	999	C07086	103-82-2	PHENYLACETATE	Organic compounds	Benzenoids	Benzene and substituted derivatives	Phenylacetic acid derivatives	Aromatic homomonocyclic compounds	Endogenous	map00360 Phenylalanine metabolism
154.086	3.33153	1.94744	2.09426	up	0.00601339	C06145	C4H4O	3-Butyn-1-al	142966	C06145	52844-23-2	NULL	Organic compounds	Organooxygen compounds	Carbonyl compounds	Aldehydes	Aliphatic acyclic compounds	Endogenous	map00650 Butanoate metabolism
154.086	3.33153	1.94744	2.09426	up	0.00601339	C06224	C8H8O2	3,4-Dihydroxystyrene	NULL	C06224	PubChem: 8467	NULL	NULL	NULL	NULL	NULL	NULL	NULL	map00940 Phenylpropanoid biosynthesis
286.181	3.02507	1.86492	2.07216	up	0.0376675	C05853	C8H10O	Phenylethyl alcohol;	6054	C05853	22258	null	Organic compounds	Benzenoids	Benzene and substituted derivatives	null	Aromatic homomonocyclic compounds	Food	map00360 Phenylalanine metabolism
286.181	3.02507	1.86492	2.07216	up	0.0376675	C16930	C9H10O	Chavicol	68148	C16930	501-92-8	null	Organic compounds	Benzenoids	Benzene and substituted derivatives	Phenylpropenes	Aromatic homomonocyclic compounds	Food	map00940 Phenylpropanoid biosynthesis
286.181	3.02507	1.86492	2.07216	up	0.0376675	C20464	C9H10O	Isochavicol;	NULL	C20464	CAS: 20649-39-2 539-12-8	NULL	NULL	NULL	NULL	NULL	NULL	NULL	map00940 Phenylpropanoid biosynthesis
705.188	5.67272	1.59321	2.0507	up	0.0290441	C00882	C21H35N7O13P2S	Dephospho-CoA;	439335	C00882	3633-59-8	DEPHOSPHO-COA	Organic compounds	Nucleosides, nucleotides, and analogues	Purine nucleotides	Purine ribonucleotides	Aromatic heteropolycyclic compounds	Endogenous	map00770 Pantothenate and CoA biosynthesis
705.188	5.67272	1.59321	2.0507	up	0.0290441	C17248	C12H23NO6S2	4-Methylthiobutyl-desulfoglucosinolate	NULL	C17248	PubChem: 96023655	NULL	NULL	NULL	NULL	NULL	NULL	NULL	map00966 Glucosinolate biosynthesis
293.21	5.77442	1.8341	2.02564	up	0.0116502	C17552	C12H16O2.[C5H8]n	2-Polyprenyl-6-methoxyphenol	NULL	C17552	PubChem: 96023897	NULL	NULL	NULL	NULL	NULL	NULL	NULL	map00130 Ubiquinone and other terpenoid-quinone biosynthesis
421.255	3.59512	1.7022	1.95748	up	0.0184371	C08491	C12H18O3	(-)-Jasmonic acid;	5281166	C08491	59366-47-1	null	Organic compounds	Lipids and lipid-like molecules	Lineolic acids and derivatives	Jasmonic acids	Aliphatic homomonocyclic compounds	Endogenous	map00592 alpha-Linolenic acid metabolism
421.255	3.59512	1.7022	1.95748	up	0.0184371	C16317	C12H18O3	(+)-7-Isojasmonic acid	NULL	C16317	PubChem: 47205625	NULL	NULL	NULL	NULL	NULL	NULL	NULL	map00592 alpha-Linolenic acid metabolism
357.141	4.19403	1.59186	1.95736	up	0.0225868	C03087	C7H13NO3	5-Acetamidopentanoate	439903	C03087	null	5-ACETAMIDOVALERATE	Organic compounds	Lipids and lipid-like molecules	Fatty Acyls	Fatty acids and conjugates	Aliphatic acyclic compounds	Endogenous	map00310 Lysine degradation
357.141	4.19403	1.59186	1.95736	up	0.0225868	C10850	C7H13NO3	Calystegin A3;	NULL	C10850	CAS: 131580-36-4	NULL	NULL	NULL	NULL	NULL	NULL	NULL	map00960 Tropane, piperidine and pyridine alkaloid biosynthesis
355.172	4.40897	1.65276	1.95499	up	0.0303535	C17217	C7H15NO2S	Dihomomethionine	NULL	C17217	PubChem: 96023625	NULL	NULL	NULL	NULL	NULL	NULL	NULL	map00966 Glucosinolate biosynthesis
417.203	4.8951	1.57564	1.94103	up	0.0237736	C05588	C10H15NO3	L-Metanephrine	21100	C05588	5001-33-2	null	Organic compounds	Benzenoids	Benzene and substituted derivatives	Phenols and derivatives	Aromatic homomonocyclic compounds	Endogenous	map00350 Tyrosine metabolism
417.203	4.8951	1.57564	1.94103	up	0.0237736	C07592	C22H25NO6	Colchicine	2833	C07592	64-86-8	null	Organic compounds	Hydrocarbon derivatives	Tropones	null	Aromatic homopolycyclic compounds	Drug	map00950 Isoquinoline alkaloid biosynthesis
417.203	4.8951	1.57564	1.94103	up	0.0237736	C16710	C22H25NO6	N-Formyldemecolcine	NULL	C16710	CAS: 14686-61-4	NULL	NULL	NULL	NULL	NULL	NULL	NULL	map00950 Isoquinoline alkaloid biosynthesis
417.203	4.8951	1.57564	1.94103	up	0.0237736	C17251	C9H19NOS	8-Methylthiooctanaldoxime	NULL	C17251	PubChem: 96023658	NULL	NULL	NULL	NULL	NULL	NULL	NULL	map00966 Glucosinolate biosynthesis
309.241	7.71253	1.65183	1.92987	up	0.0473534	C16300	C18H28O2	Stearidonic acid;	5312508	C16300	20290-75-9	NULL	Organic compounds	Lipids and lipid-like molecules	Lineolic acids and derivatives	null	Aliphatic acyclic compounds	Endogenous	map00592 alpha-Linolenic acid metabolism
643.21	3.84443	1.41927	1.92301	up	0.0499061	C04536	C35H34MgN4O4	Magnesium protoporphyrin monomethyl ester;	NULL	C04536	PubChem: 7143	NULL	NULL	NULL	NULL	NULL	NULL	NULL	map00860 Porphyrin and chlorophyll metabolism
371.145	4.80258	1.75059	1.87364	up	0.00920136	C02693	C10H10N2O	(Indol-3-yl)acetamide;	397	C02693	879-37-8	null	Organic compounds	Organoheterocyclic compounds	Indoles and derivatives	Indoles	Aromatic heteropolycyclic compounds	Endogenous	map00380 Tryptophan metabolism
371.145	4.80258	1.75059	1.87364	up	0.00920136	C02937	C10H10N2O	Indole-3-acetaldehyde oxime;	NULL	C02937	PubChem: 5856	NULL	NULL	NULL	NULL	NULL	NULL	NULL	map00380 Tryptophan metabolism
102.091	0.394167	1.57839	1.85824	up	0.0458305	C01845	C3H8O	Propan-2-ol;	3776	C01845	67-63-0	null	Organic compounds	Organooxygen compounds	Alcohols and polyols	Secondary alcohols	Aliphatic acyclic compounds	Endogenous	map00640 Propanoate metabolism
102.091	0.394167	1.57839	1.85824	up	0.0458305	C05979	C3H8O	Propane-1-ol;	1031	C05979	71-23-8	PROPANOL	Organic compounds	Organooxygen compounds	Alcohols and polyols	Primary alcohols	Aliphatic acyclic compounds	Endogenous	map00640 Propanoate metabolism
411.202	3.7237	1.45815	1.85183	up	0.029386	C01297	C10H14N2O2	6-Hydroxypseudooxynicotine;	NULL	C01297	PubChem: 4515	NULL	NULL	NULL	NULL	NULL	NULL	NULL	map00760 Nicotinate and nicotinamide metabolism
337.092	3.973	1.7077	1.83395	up	0.010802	C05578	C8H7NO2	5,6-Dihydroxyindole;	114683	C05578	3131-52-0	56-DIHYDROXYINDOLE-2-CARBOXYLATE	Organic compounds	Organoheterocyclic compounds	Indoles and derivatives	Hydroxyindoles	Aromatic heteropolycyclic compounds	Endogenous	map00350 Tyrosine metabolism
337.092	3.973	1.7077	1.83395	up	0.010802	C02775	C8H7NO2	2,3-Dihydroxyindole;	NULL	C02775	PubChem: 5727	NULL	NULL	NULL	NULL	NULL	NULL	NULL	map00380 Tryptophan metabolism
337.092	3.973	1.7077	1.83395	up	0.010802	C03574	C8H7NO2	2-Formylaminobenzaldehyde	NULL	C03574	PubChem: 6366	NULL	NULL	NULL	NULL	NULL	NULL	NULL	map00380 Tryptophan metabolism
439.157	4.15118	1.46167	1.79549	up	0.0376675	C01118	C8H13NO6	O-Succinyl-L-homoserine;	NULL	C01118	CAS: 1492-23-5	NULL	NULL	NULL	NULL	NULL	NULL	NULL	map00270 Cysteine and methionine metabolism
268.153	3.1458	1.45596	1.79018	up	0.0472162	C02376	C5H7N3O	5-Methylcytosine	65040	C02376	554-01-8	null	Organic compounds	Organoheterocyclic compounds	Diazines	Pyrimidines and pyrimidine derivatives	Aromatic heteromonocyclic compounds	Endogenous	map00240 Pyrimidine metabolism
288.203	1.00063	1.39403	1.78611	up	0.0494802	C06521	C13H24N2O	Cuscohygrine;	441070	C06521	454-14-8	null	null	null	null	null	null	Endogenous	map00960 Tropane, piperidine and pyridine alkaloid biosynthesis
288.203	1.00063	1.39403	1.78611	up	0.0494802	C06183	C13H24N2O	L-(+)-Anaferine;	NULL	C06183	CAS: 19519-53-0	NULL	NULL	NULL	NULL	NULL	NULL	NULL	map00960 Tropane, piperidine and pyridine alkaloid biosynthesis
307.116	4.19403	1.62149	1.77853	up	0.0164281	C04462	C11H15NO8	N-Succinyl-2-L-amino-6-oxoheptanedioate;	440349	C04462	null	N-SUCCINYL-2-AMINO-6-KETOPIMELATE	Organic compounds	Organic acids and derivatives	Carboxylic acids and derivatives	Amino acids, peptides, and analogues	Aliphatic acyclic compounds	Endogenous	map00300 Lysine biosynthesis
307.116	4.19403	1.62149	1.77853	up	0.0164281	C12128	C15H14O5	(-)-Epiafzelechin;	443639	C12128	24808-04-6	null	Organic compounds	Phenylpropanoids and polyketides	Flavonoids	Hydroxyflavonoids	Aromatic heteropolycyclic compounds	Endogenous	map00941 Flavonoid biosynthesis
307.116	4.19403	1.62149	1.77853	up	0.0164281	C16415	C15H14O5	5-Deoxyleucopelargonidin	NULL	C16415	PubChem: 47205713	NULL	NULL	NULL	NULL	NULL	NULL	NULL	map00941 Flavonoid biosynthesis
307.116	4.19403	1.62149	1.77853	up	0.0164281	C09320	C15H14O5	Afzelechin;	282014	C09320	2545-00-8	null	Organic compounds	Phenylpropanoids and polyketides	Flavonoids	Hydroxyflavonoids	Aromatic heteropolycyclic compounds	Endogenous	map00941 Flavonoid biosynthesis
307.116	4.19403	1.62149	1.77853	up	0.0164281	C12124	C15H14O5	Apiforol	NULL	C12124	CAS: 55167-29-8	NULL	NULL	NULL	NULL	NULL	NULL	NULL	map00941 Flavonoid biosynthesis
229.154	3.45225	1.50846	1.7609	up	0.0244445	C01092	C9H17NO3	8-Amino-7-oxononanoate;	173	C01092	25322-68-3	null	Organic compounds	Lipids and lipid-like molecules	Fatty Acyls	Fatty acids and conjugates	Aliphatic acyclic compounds	Cosmetic	map00780 Biotin生物素 metabolism
343.172	4.3517	1.71322	1.75697	up	0.00450805	C16692	C11H22N2O8	Mannopine	NULL	C16692	CAS: 87084-52-4	NULL	NULL	NULL	NULL	NULL	NULL	NULL	map02010 ABC transporters
661.248	5.21808	1.44242	1.75506	up	0.0453688	C16541	C35H32MgN4O6	Chlorophyllide b	NULL	C16541	PubChem: 51090870	NULL	NULL	NULL	NULL	NULL	NULL	NULL	map00860 Porphyrin and chlorophyll metabolism
501.015	0.379867	1.47522	1.72585	up	0.0353745	C00063	C9H16N3O14P3	CTP;	6176	C00063	65-47-4	CTP	Organic compounds	Nucleosides, nucleotides, and analogues	Pyrimidine nucleotides	Pyrimidine ribonucleotides	Aromatic heteromonocyclic compounds	Endogenous	map00240 Pyrimidine metabolism
299.199	6.40605	1.56744	1.72424	up	0.0410574	C16323	C9H14O	3,6-Nonadienal	5352808	C16323	21944-83-2	null	Organic compounds	Organooxygen compounds	Carbonyl compounds	Aldehydes	Aliphatic acyclic compounds	Endogenous	map00592 alpha-Linolenic acid metabolism
411.227	3.0965	1.37351	1.71262	up	0.0384499	C15530	C22H27NO4	Corydaline;	NULL	C15530	CAS: 518-69-4	NULL	NULL	NULL	NULL	NULL	NULL	NULL	map00950 Isoquinoline alkaloid biosynthesis
705.168	4.85208	1.33025	1.71102	up	0.0447602	C05191	C20H15NO4	Dihydrosanguinarine;	97679	C05191	522-30-5	null	Organic compounds	Organoheterocyclic compounds	Quinolines and derivatives	Benzoquinolines	Aromatic heteropolycyclic compounds	Endogenous	map00950 Isoquinoline alkaloid biosynthesis
260.16	0.843483	1.34355	1.7068	up	0.0376323	C04020	C9H18N2O4	D-Lysopine;	NULL	C04020	CAS: 34522-31-1	NULL	NULL	NULL	NULL	NULL	NULL	NULL	map00310 Lysine degradation
329.172	5.9825	1.71599	1.70577	up	0.00242164	C05135	C7H11N3O	4-(beta-Acetylaminoethyl)imidazole;	69602	C05135	673-49-4	null	Organic compounds	Organoheterocyclic compounds	Azoles	Imidazoles	Aromatic heteromonocyclic compounds	Endogenous	map00340 Histidine metabolism
329.172	5.9825	1.71599	1.70577	up	0.00242164	C10453	C10H12O2	Eugenol	3314	C10453	97-53-0	null	Organic compounds	Benzenoids	Benzene and substituted derivatives	Phenols and derivatives	Aromatic homomonocyclic compounds	Cosmetic	map00940 Phenylpropanoid biosynthesis
321.134	3.85872	1.25335	1.70298	up	0.0469345	C17412	C16H16O5	Shikonin	NULL	C17412	CAS: 517-89-5	NULL	NULL	NULL	NULL	NULL	NULL	NULL	map00130 Ubiquinone and other terpenoid-quinone biosynthesis
321.134	3.85872	1.25335	1.70298	up	0.0469345	C16187	C16H16O5	7,2'-Dihydroxy-4'-methoxy-isoflavanol;	NULL	C16187	PubChem: 47205495	NULL	NULL	NULL	NULL	NULL	NULL	NULL	map00943 Isoflavonoid biosynthesis
367.245	6.49252	1.6017	1.68708	up	0.0218485	C05949	C20H30O4	12-Keto-leukotriene B4;	5280876	C05949	136696-10-1	null	Organic compounds	Lipids and lipid-like molecules	Fatty Acyls	Eicosanoids	Aliphatic acyclic compounds	Endogenous	map00590 Arachidonic acid metabolism
367.245	6.49252	1.6017	1.68708	up	0.0218485	C14815	C20H30O4	5,6-Epoxytetraene;	NULL	C14815	PubChem: 17395813	NULL	NULL	NULL	NULL	NULL	NULL	NULL	map00590 Arachidonic acid metabolism
367.245	6.49252	1.6017	1.68708	up	0.0218485	C05958	C20H30O4	delta-12-Prostaglandin J2;	5280885	C05958	87893-54-7	null	Organic compounds	Lipids and lipid-like molecules	Fatty Acyls	Eicosanoids	Aliphatic homomonocyclic compounds	Endogenous	map00590 Arachidonic acid metabolism
367.245	6.49252	1.6017	1.68708	up	0.0218485	C05953	C20H30O4	Prostaglandin A2;	22833602	C05953	13345-50-1	null	Organic compounds	Lipids and lipid-like molecules	Fatty Acyls	Eicosanoids	Aliphatic homomonocyclic compounds	Endogenous	map00590 Arachidonic acid metabolism
367.245	6.49252	1.6017	1.68708	up	0.0218485	C05954	C20H30O4	Prostaglandin B2;	5288144	C05954	13367-85-6	null	Organic compounds	Lipids and lipid-like molecules	Fatty Acyls	Eicosanoids	Aliphatic homomonocyclic compounds	Endogenous	map00590 Arachidonic acid metabolism
367.245	6.49252	1.6017	1.68708	up	0.0218485	C05955	C20H30O4	Prostaglandin C2;	5280882	C05955	null	null	Organic compounds	Lipids and lipid-like molecules	Fatty Acyls	Eicosanoids	Aliphatic homomonocyclic compounds	null	map00590 Arachidonic acid metabolism
367.245	6.49252	1.6017	1.68708	up	0.0218485	C05957	C20H30O4	Prostaglandin J2;	5280884	C05957	60203-57-8	null	Organic compounds	Lipids and lipid-like molecules	Fatty Acyls	Eicosanoids	Aliphatic homomonocyclic compounds	Endogenous	map00590 Arachidonic acid metabolism
367.245	6.49252	1.6017	1.68708	up	0.0218485	C11876	C20H30O4	6beta,7beta-Dihydroxykaurenoic acid;	null	C11876	26109-32-0	null	null	null	null	null	null	Endogenous	map00904 Diterpenoid biosynthesis
316.177	4.7596	1.43077	1.68614	up	0.0417051	C02918	C7H9N2O+	1-Methylnicotinamide;	457	C02918	3106-60-3	CPD-396	Organic compounds	Organoheterocyclic compounds	Pyridines and derivatives	Pyridinecarboxylic acids and derivatives	Aromatic heteromonocyclic compounds	Endogenous	map00760 Nicotinate and nicotinamide metabolism
252.073	0.914917	1.4608	1.68012	up	0.019943	C00879	C6H10O8	D-Galactarate;	3037582	C00879	526-99-8	null	Organic compounds	Organooxygen compounds	Carbohydrates and carbohydrate conjugates	Sugar acids and derivatives	Aliphatic acyclic compounds	Endogenous	map00053 Ascorbate and aldarate metabolism
252.073	0.914917	1.4608	1.68012	up	0.019943	C00818	C6H10O8	D-Glucarate;	607	C00818	87-73-0	null	Organic compounds	Organooxygen compounds	Carbohydrates and carbohydrate conjugates	Sugar acids and derivatives	Aliphatic acyclic compounds	Endogenous	map00053 Ascorbate and aldarate metabolism
252.073	0.914917	1.4608	1.68012	up	0.019943	C04556	C6H10N3O4P	4-Amino-2-methyl-5-phosphomethylpyrimidine;	NULL	C04556	PubChem: 7161	NULL	NULL	NULL	NULL	NULL	NULL	NULL	map00730 Thiamine metabolism
369.196	6.0112	1.2968	1.66042	up	0.0448337	C06199	C10H15NO	Hordenine;	68313	C06199	539-15-1	null	Organic compounds	Benzenoids	Benzene and substituted derivatives	Phenethylamines	Aromatic homomonocyclic compounds	Drug	map00350 Tyrosine metabolism
369.196	6.0112	1.2968	1.66042	up	0.0448337	C02765	C10H15NO	(+)-Pseudoephedrine;	7028	C02765	90-82-4	null	Organic compounds	Benzenoids	Benzene and substituted derivatives	Phenylpropanes	Aromatic homomonocyclic compounds	Drug	map00360 Phenylalanine metabolism
369.196	6.0112	1.2968	1.66042	up	0.0448337	C01575	C10H15NO	Ephedrine;	9294	C01575	299-42-3	NULL	Organic compounds	Benzenoids	Benzene and substituted derivatives	Phenylpropanes	Aromatic homomonocyclic compounds	Drug	map00360 Phenylalanine metabolism
291.105	0.5656	1.47098	1.6579	up	0.0243173	C01801	C5H10O4	Deoxyribose;	22833604	C01801	533-67-5	CPD-7298	Organic compounds	Organooxygen compounds	Carbohydrates and carbohydrate conjugates	Monosaccharides	Aliphatic heteromonocyclic compounds	Endogenous	map00030 Pentose phosphate pathway
291.105	0.5656	1.47098	1.6579	up	0.0243173	C00881	C9H13N3O4	Deoxycytidine;	13711	C00881	951-77-9	DEOXYCYTIDINE	Organic compounds	Nucleosides, nucleotides, and analogues	Pyrimidine nucleosides	Pyrimidine 2'-deoxyribonucleosides	Aromatic heteromonocyclic compounds	Endogenous	map00240 Pyrimidine metabolism
291.105	0.5656	1.47098	1.6579	up	0.0243173	C04272	C5H10O4	(R)-2,3-Dihydroxy-3-methylbutanoate;	440279	C04272	null	DIOH-ISOVALERATE	Organic compounds	Lipids and lipid-like molecules	Fatty Acyls	Fatty acids and conjugates	Aliphatic acyclic compounds	Endogenous	map00290 Valine, leucine and isoleucine biosynthesis
291.105	0.5656	1.47098	1.6579	up	0.0243173	C04137	C9H18N4O4	D-Octopine;	NULL	C04137	CAS: 34522-32-2	NULL	NULL	NULL	NULL	NULL	NULL	NULL	map00330 Arginine and proline metabolism
291.105	0.5656	1.47098	1.6579	up	0.0243173	C04039	C5H10O4	2,3-Dihydroxy-3-methylbutanoate;	NULL	C04039	PubChem: 6741	NULL	NULL	NULL	NULL	NULL	NULL	NULL	map00770 Pantothenate and CoA biosynthesis
383.114	3.73798	1.381	1.64279	up	0.0284229	C00267	C6H12O6	alpha-D-Glucose	79025	C00267	492-62-6	ALPHA-GLUCOSE-16-BISPHOSPHATE	Organic compounds	Organooxygen compounds	Carbohydrates and carbohydrate conjugates	Monosaccharides	Aliphatic heteromonocyclic compounds	Endogenous	map00010 Glycolysis / Gluconeogenesis
383.114	3.73798	1.381	1.64279	up	0.0284229	C00221	C6H12O6	beta-D-Glucose	64689	C00221	492-61-5	null	Organic compounds	Organooxygen compounds	Carbohydrates and carbohydrate conjugates	Monosaccharides	Aliphatic heteromonocyclic compounds	Endogenous	map00010 Glycolysis / Gluconeogenesis
383.114	3.73798	1.381	1.64279	up	0.0284229	C00031	C6H12O6	D-Glucose;	5793	C00031	50-99-7	GLC	Organic compounds	Organooxygen compounds	Carbohydrates and carbohydrate conjugates	Monosaccharides	Aliphatic heteromonocyclic compounds	Endogenous	map00010 Glycolysis / Gluconeogenesis
383.114	3.73798	1.381	1.64279	up	0.0284229	C01487	C6H12O6	D-Allose	12285879	C01487	6038-51-3	D-ALLOSE-6-PHOSPHATE	Organic compounds	Organooxygen compounds	Carbohydrates and carbohydrate conjugates	Monosaccharides	Aliphatic heteromonocyclic compounds	Endogenous	map00051 Fructose and mannose metabolism
383.114	3.73798	1.381	1.64279	up	0.0284229	C00095	C6H12O6	D-Fructose;	NULL	C00095	CAS: 57-48-7	NULL	NULL	NULL	NULL	NULL	NULL	NULL	map00051 Fructose and mannose metabolism
383.114	3.73798	1.381	1.64279	up	0.0284229	C00159	C6H12O6	D-Mannose;	18950	C00159	3458-28-4	MANNOSE	Organic compounds	Organooxygen compounds	Carbohydrates and carbohydrate conjugates	Monosaccharides	Aliphatic heteromonocyclic compounds	Endogenous	map00051 Fructose and mannose metabolism
383.114	3.73798	1.381	1.64279	up	0.0284229	C01720	C6H12O6	L-Fuconate	NULL	C01720	CAS: 26372-13-4	NULL	NULL	NULL	NULL	NULL	NULL	NULL	map00051 Fructose and mannose metabolism
383.114	3.73798	1.381	1.64279	up	0.0284229	C01934	C6H12O6	L-Rhamnonate;	NULL	C01934	CAS: 6422-34-0	NULL	NULL	NULL	NULL	NULL	NULL	NULL	map00051 Fructose and mannose metabolism
383.114	3.73798	1.381	1.64279	up	0.0284229	C00247	C6H12O6	L-Sorbose;	441484	C00247	87-79-6	SORBOSE	Organic compounds	Organooxygen compounds	Carbohydrates and carbohydrate conjugates	Monosaccharides	Aliphatic heteromonocyclic compounds	Endogenous	map00051 Fructose and mannose metabolism
383.114	3.73798	1.381	1.64279	up	0.0284229	C00984	C6H12O6	alpha-D-Galactose	439357	C00984	59-23-4	GALACTOSE	Organic compounds	Organooxygen compounds	Carbohydrates and carbohydrate conjugates	Monosaccharides	Aliphatic heteromonocyclic compounds	Endogenous	map00052 Galactose metabolism
383.114	3.73798	1.381	1.64279	up	0.0284229	C00124	C6H12O6	D-Galactose;	NULL	C00124	CAS: 59-23-4 10257-28-0	NULL	NULL	NULL	NULL	NULL	NULL	NULL	map00052 Galactose metabolism
383.114	3.73798	1.381	1.64279	up	0.0284229	C00795	C6H12O6	D-Tagatose;	92092	C00795	87-81-0	TAGATOSE	Organic compounds	Organooxygen compounds	Carbohydrates and carbohydrate conjugates	Monosaccharides	Aliphatic acyclic compounds	Endogenous	map00052 Galactose metabolism
383.114	3.73798	1.381	1.64279	up	0.0284229	C00137	C6H12O6	myo-Inositol;	null	C00137	87-89-8	MYO-INOSITOL	Organic compounds	Organooxygen compounds	Alcohols and polyols	Cyclic alcohols and derivatives	Aliphatic homomonocyclic compounds	Endogenous	map00052 Galactose metabolism
383.114	3.73798	1.381	1.64279	up	0.0284229	C01825	C6H12O6	L-Galactose	12003287	C01825	15572-79-9	null	Organic compounds	Organooxygen compounds	Carbohydrates and carbohydrate conjugates	Monosaccharides	Aliphatic heteromonocyclic compounds	Food	map00053 Ascorbate and aldarate metabolism
383.114	3.73798	1.381	1.64279	up	0.0284229	C15923	C6H12O6	L-Gulose	10130220	C15923	6027-89-0	CPD4FS-6	Organic compounds	Organooxygen compounds	Carbohydrates and carbohydrate conjugates	Monosaccharides	Aliphatic heteromonocyclic compounds	Food	map00053 Ascorbate and aldarate metabolism
383.114	3.73798	1.381	1.64279	up	0.0284229	C02336	C6H12O6	beta-D-Fructose;	439709	C02336	53188-23-1	CPD-535	Organic compounds	Organooxygen compounds	Carbohydrates and carbohydrate conjugates	Glycosyl compounds	Aliphatic heteromonocyclic compounds	Endogenous	map00500 Starch and sucrose metabolism
383.114	3.73798	1.381	1.64279	up	0.0284229	C19891	C6H12O6	1D-chiro-Inositol;	NULL	C19891	CAS: 643-12-9	NULL	NULL	NULL	NULL	NULL	NULL	NULL	map00562 Inositol phosphate metabolism
383.114	3.73798	1.381	1.64279	up	0.0284229	C06153	C6H12O6	scyllo-Inositol;	null	C06153	488-59-5	CPD-8059	Organic compounds	Organooxygen compounds	Alcohols and polyols	Cyclic alcohols and derivatives	Aliphatic homomonocyclic compounds	Plant	map00562 Inositol phosphate metabolism
360.192	4.64467	1.40545	1.61864	up	0.0200545	C10428	C10H12O	Anethole;	NULL	C10428	CAS: 4180-23-8 104-46-1	NULL	NULL	NULL	NULL	NULL	NULL	NULL	map00940 Phenylpropanoid biosynthesis
360.192	4.64467	1.40545	1.61864	up	0.0200545	C10452	C10H12O	Estragole;	8815	C10452	140-67-0	null	Organic compounds	Benzenoids	Benzene and substituted derivatives	Phenylpropenes	Aromatic homomonocyclic compounds	Food	map00940 Phenylpropanoid biosynthesis
497.236	4.22262	1.47528	1.6113	up	0.0183277	C05643	C13H16N2O3	6-Hydroxymelatonin	1864	C05643	2208-41-5	NULL	Organic compounds	Organoheterocyclic compounds	Indoles and derivatives	Tryptamines and derivatives	Aromatic heteropolycyclic compounds	Drug metabolite	map00380 Tryptophan metabolism
321.152	3.93015	1.29453	1.60666	up	0.0354936	C02656	C7H12O4	Pimelate;	385	C02656	111-16-0	null	Organic compounds	Lipids and lipid-like molecules	Fatty Acyls	Fatty acids and conjugates	Aliphatic acyclic compounds	Endogenous	map00780 Biotin metabolism
349.198	5.81773	1.48844	1.60003	up	0.0116249	C11863	C19H24O4	Gibberellin A9	NULL	C11863	CAS: 427-77-0	NULL	NULL	NULL	NULL	NULL	NULL	NULL	map00904 Diterpenoid biosynthesis
300.968	3.53797	1.2735	1.59798	up	0.041591	C16186	C6H9O9P	L-Ascorbate 6-phosphate	NULL	C16186	PubChem: 47205494	NULL	NULL	NULL	NULL	NULL	NULL	NULL	map00053 Ascorbate and aldarate metabolism
368.228	3.38867	1.39253	1.58981	up	0.0317985	C00327	C6H13N3O3	L-Citrulline;	9750	C00327	372-75-8	L-CITRULLINE	Organic compounds	Organic acids and derivatives	Carboxylic acids and derivatives	Amino acids, peptides, and analogues	Aliphatic acyclic compounds	Endogenous	map00220 Arginine biosynthesis
467.264	5.77442	1.35384	1.57618	up	0.0437615	C05730	C17H34N6O5S	Glutathionylspermidine;	NULL	C05730	CAS: 33932-35-3	NULL	NULL	NULL	NULL	NULL	NULL	NULL	map00480 Glutathione metabolism
395.241	6.12618	1.4903	1.57121	up	0.03224	C11404	C10H18O3	(3R)-6-Hydroxy-3-isopropenyl-heptanoate	NULL	C11404	PubChem: 13578	NULL	NULL	NULL	NULL	NULL	NULL	NULL	map00903 Limonene and pinene degradation
395.241	6.12618	1.4903	1.57121	up	0.03224	C11417	C10H18O3	(3S)-6-Hydroxy-3-isopropenyl-heptanoate;	NULL	C11417	PubChem: 13591	NULL	NULL	NULL	NULL	NULL	NULL	NULL	map00903 Limonene and pinene degradation
395.241	6.12618	1.4903	1.57121	up	0.03224	C11406	C10H18O3	(5R)-6-Hydroxy-5-isopropenyl-2-methylhexanoate	NULL	C11406	PubChem: 13580	NULL	NULL	NULL	NULL	NULL	NULL	NULL	map00903 Limonene and pinene degradation
395.241	6.12618	1.4903	1.57121	up	0.03224	C11420	C10H18O3	(5S)-6-Hydroxy-5-isopropenyl-2-methylhexanoate	NULL	C11420	PubChem: 13594	NULL	NULL	NULL	NULL	NULL	NULL	NULL	map00903 Limonene and pinene degradation
391.213	3.08222	1.2947	1.56773	up	0.0310123	C04718	C10H16O3	1,6,6-Trimethyl-2,7-dioxabicyclo[3.2.2]nonan-3-one	NULL	C04718	PubChem: 7290	NULL	NULL	NULL	NULL	NULL	NULL	NULL	map00902 Monoterpenoid biosynthesis
391.213	3.08222	1.2947	1.56773	up	0.0310123	C06066	C10H16O3	4,5-Dihydro-5,5-dimethyl-4-(3-oxobutyl)furan-2(3H)-one	NULL	C06066	PubChem: 8333	NULL	NULL	NULL	NULL	NULL	NULL	NULL	map00902 Monoterpenoid biosynthesis
391.213	3.08222	1.2947	1.56773	up	0.0310123	C11405	C10H16O3	(3R)-3-Isopropenyl-6-oxoheptanoate;	NULL	C11405	PubChem: 13579	NULL	NULL	NULL	NULL	NULL	NULL	NULL	map00903 Limonene and pinene degradation
391.213	3.08222	1.2947	1.56773	up	0.0310123	C11419	C10H16O3	(3S)-3-Isopropenyl-6-oxoheptanoate;	NULL	C11419	PubChem: 13593	NULL	NULL	NULL	NULL	NULL	NULL	NULL	map00903 Limonene and pinene degradation
391.213	3.08222	1.2947	1.56773	up	0.0310123	C19079	C10H16O3	(4R)-7-Hydroxy-4-isopropenyl-7-methyl-2-oxo-oxepanone;	NULL	C19079	PubChem: 124489751	NULL	NULL	NULL	NULL	NULL	NULL	NULL	map00903 Limonene and pinene degradation
391.213	3.08222	1.2947	1.56773	up	0.0310123	C19084	C10H16O3	(4S)-7-Hydroxy-4-isopropenyl-7-methyl-2-oxo-oxepanone;	NULL	C19084	PubChem: 124489756	NULL	NULL	NULL	NULL	NULL	NULL	NULL	map00903 Limonene and pinene degradation
663.173	4.01587	1.21522	1.56405	up	0.0421056	C03691	C20H31N4O17P	CMP-N-glycoloylneuraminate;	53481387	C03691	98300-80-2	CPD-262	Organic compounds	Nucleosides, nucleotides, and analogues	Pyrimidine nucleotides	Pyrimidine ribonucleotides	Aromatic heteromonocyclic compounds	Endogenous	map00520 Amino sugar and nucleotide sugar metabolism
663.173	4.01587	1.21522	1.56405	up	0.0421056	C02947	C16H16O7	4-Coumaroylshikimate;	NULL	C02947	PubChem: 5866	NULL	NULL	NULL	NULL	NULL	NULL	NULL	map00940 Phenylpropanoid biosynthesis
361.185	3.68083	1.48036	1.56222	up	0.0101124	C05636	C9H12N2O2	3-Hydroxykynurenamine	NULL	C05636	PubChem: 7947	NULL	NULL	NULL	NULL	NULL	NULL	NULL	map00380 Tryptophan metabolism
361.185	3.68083	1.48036	1.56222	up	0.0101124	C05638	C9H12N2O2	5-Hydroxykynurenamine	164719	C05638	708-23-6	null	Organic compounds	Benzenoids	Benzene and substituted derivatives	Phenylpropylamines	Aromatic homomonocyclic compounds	Endogenous	map00380 Tryptophan metabolism
261.144	3.3601	1.18151	1.54926	up	0.0425239	C00864	C9H17NO5	Pantothenate;	988	C00864	79-83-4	PANTOTHENATE	Organic compounds	Organic acids and derivatives	Carboxylic acids and derivatives	Amino acids, peptides, and analogues	Aliphatic acyclic compounds	Drug	map00410 beta-Alanine metabolism
269.134	4.45188	1.49632	1.53739	up	0.00495657	C00559	C10H13N5O3	Deoxyadenosine;	13730	C00559	958-09-8	null	Organic compounds	Nucleosides, nucleotides, and analogues	Purine nucleosides	Purine 3'-deoxyribonucleosides	Aromatic heteropolycyclic compounds	Endogenous	map00230 Purine metabolism
367.209	5.13978	1.26215	1.5344	up	0.0381587	C16322	C9H16O3	9-Oxononanoic acid	NULL	C16322	CAS: 2553-17-5	NULL	NULL	NULL	NULL	NULL	NULL	NULL	map00592 alpha-Linolenic acid metabolism
551.283	6.53552	1.25868	1.53127	up	0.0354936	C10497	C14H20N2O3	Feruloylputrescine;	null	C10497	501-13-3	null	Organic compounds	Phenylpropanoids and polyketides	Cinnamic acids and derivatives	Hydroxycinnamic acids and derivatives	Aromatic homomonocyclic compounds	Food	map00330 Arginine and proline metabolism
231.097	0.579883	1.30408	1.52386	up	0.0238713	C00624	C7H11NO5	N-Acetyl-L-glutamate;	185	C00624	1188-37-0	ACETYL-GLU	Organic compounds	Organic acids and derivatives	Carboxylic acids and derivatives	Amino acids, peptides, and analogues	Aliphatic acyclic compounds	Endogenous	map00220 Arginine biosynthesis
231.097	0.579883	1.30408	1.52386	up	0.0238713	C03871	C7H11NO5	L-2-Amino-6-oxoheptanedioate;	NULL	C03871	PubChem: 6605	NULL	NULL	NULL	NULL	NULL	NULL	NULL	map00300 Lysine biosynthesis
529.244	5.01025	1.39111	1.52336	up	0.0164563	C06082	C15H20O4	Abscisate;	5702609	C06082	21293-29-8	null	Organic compounds	Lipids and lipid-like molecules	Prenol lipids	Sesquiterpenoids	Aliphatic homomonocyclic compounds	Endogenous	map00906 Carotenoid biosynthesis
656.2	4.60165	1.26272	1.52215	up	0.0300363	C17010	C14H16O7	Dehypoxanthine futalosine	NULL	C17010	PubChem: 96023493	NULL	NULL	NULL	NULL	NULL	NULL	NULL	map00130 Ubiquinone and other terpenoid-quinone biosynthesis
656.2	4.60165	1.26272	1.52215	up	0.0300363	C00051	C10H17N3O6S	Glutathione;	124886	C00051	70-18-8	OXIDIZED-GLUTATHIONE	Organic compounds	Organic acids and derivatives	Carboxylic acids and derivatives	Amino acids, peptides, and analogues	Aliphatic acyclic compounds	Drug metabolite	map00270 Cysteine and methionine metabolism
656.2	4.60165	1.26272	1.52215	up	0.0300363	C12629	C28H32O14	Isoswertisin 2''-rhamnoside;	null	C12629	64821-00-7	null	null	null	null	null	null	Food	map00944 Flavone and flavonol biosynthesis
345.01	0.7149	1.39877	1.5141	up	0.0125142	C05640	C14H8N2O6	Cinnavalininate; ／2-amino-3-oxo-3h-phenoxazine-1,9-dicarboxylic acid	114918	C05640	null	null	Organic compounds	Organoheterocyclic compounds	Benzoxazines	Phenoxazines	Aromatic heteropolycyclic compounds	Endogenous	map00380 Tryptophan metabolism
759.25	7.03897	1.37065	1.49964	up	0.0460546	C11636	C16H24O9	7-Deoxyloganate	NULL	C11636	PubChem: 13801	NULL	NULL	NULL	NULL	NULL	NULL	NULL	map00902 Monoterpenoid biosynthesis
617.258	5.13978	1.20523	1.48947	up	0.0441958	C03516	C34H32MgN4O4	Magnesium protoporphyrin;	NULL	C03516	PubChem: 6325	NULL	NULL	NULL	NULL	NULL	NULL	NULL	map00860 Porphyrin and chlorophyll metabolism
617.258	5.13978	1.20523	1.48947	up	0.0441958	C06171	C18H19NO3	Codeinone;	NULL	C06171	CAS: 467-13-0	NULL	NULL	NULL	NULL	NULL	NULL	NULL	map00950 Isoquinoline alkaloid biosynthesis
617.258	5.13978	1.20523	1.48947	up	0.0441958	C06172	C18H19NO3	Neopinone	NULL	C06172	PubChem: 8423	NULL	NULL	NULL	NULL	NULL	NULL	NULL	map00950 Isoquinoline alkaloid biosynthesis
617.258	5.13978	1.20523	1.48947	up	0.0441958	C06175	C18H19NO3	Oripavine	NULL	C06175	PubChem: 8426	NULL	NULL	NULL	NULL	NULL	NULL	NULL	map00950 Isoquinoline alkaloid biosynthesis
377.085	3.52368	1.3141	1.48088	up	0.0180051	C04640	C8H16N3O8P	2-(Formamido)-N1-(5'-phosphoribosyl)acetamidine;	22833657	C04640	6157-85-3	5-PHOSPHORIBOSYL-N-FORMYLGLYCINEAMIDINE	Organic compounds	Organophosphorus compounds	Organic phosphoric acids and derivatives	Phosphate esters	Aliphatic heteromonocyclic compounds	Endogenous	map00230 Purine metabolism
489.234	5.70175	1.17215	1.47542	up	0.035551	C04590	C23H41O6P	3-(O-Geranylgeranyl)-sn-glycerol 1-phosphate	NULL	C04590	PubChem: 7189	NULL	NULL	NULL	NULL	NULL	NULL	NULL	map00564 Glycerophospholipid metabolism
363.164	3.38867	1.2817	1.4668	up	0.0189353	C16741	C6H14N2O3	L-Hydroxylysine;	3032849	C16741	1190-94-9	CPD-7689	Organic compounds	Lipids and lipid-like molecules	Fatty Acyls	Fatty acids and conjugates	Aliphatic acyclic compounds	Endogenous	map00310 Lysine degradation
363.164	3.38867	1.2817	1.4668	up	0.0189353	C01028	C6H14N2O3	N6-Hydroxy-L-lysine	NULL	C01028	PubChem: 4272	NULL	NULL	NULL	NULL	NULL	NULL	NULL	map00310 Lysine degradation
174.185	3.6237	1.19843	1.46496	up	0.0323683	C00400	C10H20O	(-)-Menthol;	16666	C00400	2216-51-5	CPD-4944	Organic compounds	Lipids and lipid-like molecules	Prenol lipids	Monoterpenoids	Aliphatic homomonocyclic compounds	Drug	map00902 Monoterpenoid biosynthesis
174.185	3.6237	1.19843	1.46496	up	0.0323683	C00553	C10H20O	(+)-Neomenthol	439263	C00553	2216-52-6	null	Organic compounds	Lipids and lipid-like molecules	Prenol lipids	Monoterpenoids	Aliphatic homomonocyclic compounds	Endogenous	map00902 Monoterpenoid biosynthesis
623.23	4.17975	1.27262	1.45447	up	0.0418893	C06046	C14H20O7	Salidroside;	NULL	C06046	CAS: 10338-51-9	NULL	NULL	NULL	NULL	NULL	NULL	NULL	map00350 Tyrosine metabolism
361.135	3.06793	1.10385	1.44307	up	0.041591	C00547	C8H11NO3	L-Noradrenaline;	439260	C00547	51-41-2	NOREPINEPHRINE	Organic compounds	Benzenoids	Benzene and substituted derivatives	Phenols and derivatives	Aromatic homomonocyclic compounds	Endogenous	map00350 Tyrosine metabolism
361.135	3.06793	1.10385	1.44307	up	0.041591	C05995	C12H16N4O7	7-Hydroxy-6-methyl-8-ribityl lumazine	null	C05995	null	null	Organic compounds	Organoheterocyclic compounds	Pteridines and derivatives	null	Aromatic heteropolycyclic compounds	Endogenous	map00740 Riboflavin metabolism
361.135	3.06793	1.10385	1.44307	up	0.041591	C00314	C8H11NO3	Pyridoxine;	1054	C00314	65-23-6	CPD-455	Organic compounds	Organoheterocyclic compounds	Pyridines and derivatives	Pyridoxines	Aromatic heteromonocyclic compounds	Endogenous	map00750 Vitamin B6 metabolism
361.135	3.06793	1.10385	1.44307	up	0.041591	C17246	C7H15NOS	6-Methylthiohexanaldoxime	NULL	C17246	PubChem: 96023654	NULL	NULL	NULL	NULL	NULL	NULL	NULL	map00966 Glucosinolate biosynthesis
287.135	4.45188	1.21264	1.43755	up	0.0239165	C05401	C9H18O8	3-beta-D-Galactosyl-sn-glycerol;	656504	C05401	null	null	Organic compounds	Lipids and lipid-like molecules	Glycerolipids	Glycosylglycerols	Aliphatic heteromonocyclic compounds	Endogenous	map00052 Galactose metabolism
331.187	6.57065	1.30678	1.42865	up	0.0116502	C19615	C16H30O4	Hexadecanedioate	10459	C19615	505-54-4	null	Organic compounds	Lipids and lipid-like molecules	Fatty Acyls	Fatty acids and conjugates	Aliphatic acyclic compounds	Endogenous	map00073 Cutin, suberine and wax biosynthesis
361.235	7.50558	1.18831	1.4193	up	0.0460806	C19622	C18H36O4	9,10-Dihydroxystearate	NULL	C19622	PubChem: 135626110	NULL	NULL	NULL	NULL	NULL	NULL	NULL	map00073 Cutin, suberine and wax biosynthesis
363.191	6.68593	1.25601	1.41432	up	0.033656	C00487	C7H16NO3+	Carnitine;	NULL	C00487	CAS: 406-76-8	NULL	NULL	NULL	NULL	NULL	NULL	NULL	map00310 Lysine degradation
327.124	4.26547	1.3569	1.41095	up	0.0072666	C01904	C5H12O5	D-Arabitol;	827	C01904	488-82-4	CPD-355	Organic compounds	Organooxygen compounds	Carbohydrates and carbohydrate conjugates	Sugar alcohols	Aliphatic acyclic compounds	Endogenous	map00040 Pentose and glucuronate interconversions
327.124	4.26547	1.3569	1.41095	up	0.0072666	C00532	C5H12O5	L-Arabitol;	439255	C00532	7643-75-6	L-ARABITOL	Organic compounds	Organooxygen compounds	Carbohydrates and carbohydrate conjugates	Sugar alcohols	Aliphatic acyclic compounds	Endogenous	map00040 Pentose and glucuronate interconversions
327.124	4.26547	1.3569	1.41095	up	0.0072666	C00474	C5H12O5	Ribitol;	null	C00474	488-81-3	RIBITOL	Organic compounds	Organooxygen compounds	Carbohydrates and carbohydrate conjugates	Sugar alcohols	Aliphatic acyclic compounds	Endogenous	map00040 Pentose and glucuronate interconversions
327.124	4.26547	1.3569	1.41095	up	0.0072666	C00379	C5H12O5	Xylitol	6912	C00379	87-99-0	CPD-496	Organic compounds	Organooxygen compounds	Carbohydrates and carbohydrate conjugates	Sugar alcohols	Aliphatic acyclic compounds	Plant	map00040 Pentose and glucuronate interconversions
389.165	3.95872	1.28341	1.40976	up	0.0170812	C00788	C9H13NO3	L-Adrenaline;	5816	C00788	51-43-4	L-EPINEPHRINE	Organic compounds	Benzenoids	Benzene and substituted derivatives	Phenols and derivatives	Aromatic homomonocyclic compounds	Endogenous	map00350 Tyrosine metabolism
389.165	3.95872	1.28341	1.40976	up	0.0170812	C05589	C9H13NO3	L-Normetanephrine	1237	C05589	97-31-4	null	Organic compounds	Benzenoids	Benzene and substituted derivatives	Phenols and derivatives	Aromatic homomonocyclic compounds	Endogenous	map00350 Tyrosine metabolism
389.165	3.95872	1.28341	1.40976	up	0.0170812	C03659	C7H14O6	D-Bornesitol;	null	C03659	484-71-9	null	Organic compounds	Organooxygen compounds	Alcohols and polyols	Cyclic alcohols and derivatives	Aliphatic homomonocyclic compounds	Endogenous	map00562 Inositol phosphate metabolism
389.165	3.95872	1.28341	1.40976	up	0.0170812	C03660	C7H14O6	L-Bornesitol;	NULL	C03660	PubChem: 6438	NULL	NULL	NULL	NULL	NULL	NULL	NULL	map00562 Inositol phosphate metabolism
389.165	3.95872	1.28341	1.40976	up	0.0170812	C03619	C7H14O6	Methyl beta-D-galactoside;	NULL	C03619	CAS: 1824-94-8	NULL	NULL	NULL	NULL	NULL	NULL	NULL	map02010 ABC transporters
347.166	4.36598	1.40977	1.40743	up	0.00121344	C03771	C6H11N3O3	5-Guanidino-2-oxopentanoate;	558	C03771	663193	CPD-824	Organic compounds	Organic acids and derivatives	Keto acids and derivatives	Short-chain keto acids and derivatives	Aliphatic acyclic compounds	Endogenous	map00330 Arginine and proline metabolism
253.119	3.05363	1.28106	1.39983	up	0.0125142	C00643	C11H12N2O3	5-Hydroxy-L-tryptophan;	439280	C00643	895096	null	Organic compounds	Organoheterocyclic compounds	Indoles and derivatives	Tryptamines and derivatives	Aromatic heteropolycyclic compounds	Drug	map00380 Tryptophan metabolism
343.135	3.93015	1.12693	1.39735	up	0.0328959	C10722	C18H19NO5	Melicopicine	NULL	C10722	CAS: 517-73-7	NULL	NULL	NULL	NULL	NULL	NULL	NULL	map01058 Acridone alkaloid biosynthesis
355.116	3.3601	1.2853	1.39217	up	0.00897594	C05581	C9H10O3	3-Methoxy-4-hydroxyphenylacetaldehyde;	151276	C05581	5703-24-2	null	Organic compounds	Benzenoids	Benzene and substituted derivatives	Phenols and derivatives	Aromatic homomonocyclic compounds	Endogenous	map00350 Tyrosine metabolism
355.116	3.3601	1.2853	1.39217	up	0.00897594	C01198	C9H10O3	3-(2-Hydroxyphenyl)propanoate;	873	C01198	495-78-3	null	Organic compounds	Phenylpropanoids and polyketides	Phenylpropanoic acids	null	Aromatic homomonocyclic compounds	Food	map00360 Phenylalanine metabolism
355.116	3.3601	1.2853	1.39217	up	0.00897594	C11457	C9H10O3	3-(3-Hydroxyphenyl)propanoic acid;	91	C11457	621-54-5	null	Organic compounds	Phenylpropanoids and polyketides	Phenylpropanoic acids	null	Aromatic homomonocyclic compounds	Microbial	map00360 Phenylalanine metabolism
355.116	3.3601	1.2853	1.39217	up	0.00897594	C05607	C9H10O3	Phenyllactate;	643327	C05607	20312-36-1	null	Organic compounds	Phenylpropanoids and polyketides	Phenylpropanoic acids	null	Aromatic homomonocyclic compounds	Endogenous	map00360 Phenylalanine metabolism
355.116	3.3601	1.2853	1.39217	up	0.00897594	C12206	C9H10O3	Caffeyl alcohol	NULL	C12206	PubChem: 14352	NULL	NULL	NULL	NULL	NULL	NULL	NULL	map00940 Phenylpropanoid biosynthesis
355.116	3.3601	1.2853	1.39217	up	0.00897594	C01456	C9H10O3	Tropate;	NULL	C01456	CAS: 529-64-6 552-63-6	NULL	NULL	NULL	NULL	NULL	NULL	NULL	map00960 Tropane, piperidine and pyridine alkaloid biosynthesis
265.104	4.3803	1.14194	1.38283	up	0.0272998	C05931	C9H13NO7	N-Succinyl-L-glutamate;	NULL	C05931	PubChem: 8219	NULL	NULL	NULL	NULL	NULL	NULL	NULL	map00330 Arginine and proline metabolism
505.226	4.16547	1.16584	1.3824	up	0.0375191	C00272	C9H15N5O3	Tetrahydrobiopterin;	44257	C00272	null	null	Organic compounds	Organoheterocyclic compounds	Pteridines and derivatives	Pterins and derivatives	Aromatic heteropolycyclic compounds	null	map00790 Folate biosynthesis
473.18	4.90938	1.12596	1.36858	up	0.0226121	C15532	C8H15N3O4	N-Acetyl-L-citrulline	11506771	C15532	33965-42-3	null	Organic compounds	Organic acids and derivatives	Carboxylic acids and derivatives	Amino acids, peptides, and analogues	Aliphatic acyclic compounds	Endogenous	map00220 Arginine biosynthesis
396.199	7.29005	1.11761	1.36168	up	0.0247616	C11812	C22H26N2O4	Lochnerinine	NULL	C11812	PubChem: 13976	NULL	NULL	NULL	NULL	NULL	NULL	NULL	map00901 Indole alkaloid biosynthesis
601.311	5.80322	1.09553	1.35967	up	0.0467501	C06462	C28H44N2O8S	Leukotriene F4;	5280938	C06462	null	null	Organic compounds	Lipids and lipid-like molecules	Fatty Acyls	Eicosanoids	Aliphatic acyclic compounds	Endogenous	map00590 Arachidonic acid metabolism
269.11	4.80258	1.05392	1.35277	up	0.0321537	C16318	C13H20O3	(+)-7-Isomethyljasmonate	NULL	C16318	PubChem: 47205626	NULL	NULL	NULL	NULL	NULL	NULL	NULL	map00592 alpha-Linolenic acid metabolism
269.11	4.80258	1.05392	1.35277	up	0.0321537	C11512	C13H20O3	Methyl jasmonate;	5367719	C11512	1211-29-6	NULL	Organic compounds	Lipids and lipid-like molecules	Lineolic acids and derivatives	Jasmonic acids	Aliphatic homomonocyclic compounds	Endogenous	map00592 alpha-Linolenic acid metabolism
395.158	4.98135	1.0572	1.34538	up	0.0400588	C05189	C20H19NO5	Protopine	4970	C05189	130-86-9	6-HYDROXYPROTOPINE	Organic compounds	Alkaloids and derivatives	Protopine alkaloids	null	Aromatic heteropolycyclic compounds	Endogenous	map00950 Isoquinoline alkaloid biosynthesis
396.106	3.26008	1.0337	1.32745	up	0.0387233	C06162	C20H14NO4+	Sanguinarine	5154	C06162	2447-54-3	null	Organic compounds	Alkaloids and derivatives	Benzophenanthridine alkaloids	Quaternary benzophenanthridine alkaloids	Aromatic heteropolycyclic compounds	Endogenous	map00950 Isoquinoline alkaloid biosynthesis
166.082	5.77442	1.07615	1.32634	up	0.0269164	C11871	C19H22O5	Gibberellin A5	NULL	C11871	CAS: 561-56-8	NULL	NULL	NULL	NULL	NULL	NULL	NULL	map00904 Diterpenoid biosynthesis
166.082	5.77442	1.07615	1.32634	up	0.0269164	C11854	C19H22O5	Gibberellin A51-catabolite	NULL	C11854	PubChem: 14016	NULL	NULL	NULL	NULL	NULL	NULL	NULL	map00904 Diterpenoid biosynthesis
166.082	5.77442	1.07615	1.32634	up	0.0269164	C11867	C19H22O5	Gibberellin A7	NULL	C11867	CAS: 510-75-8	NULL	NULL	NULL	NULL	NULL	NULL	NULL	map00904 Diterpenoid biosynthesis
166.082	5.77442	1.07615	1.32634	up	0.0269164	C18037	C19H22O5	5-Deoxystrigol	NULL	C18037	PubChem: 96024257	NULL	NULL	NULL	NULL	NULL	NULL	NULL	map00906 Carotenoid biosynthesis
403.154	3.873	1.2343	1.32312	up	0.00890347	C04546	C8H14O5	(R)-3-((R)-3-Hydroxybutanoyloxy)butanoate	NULL	C04546	PubChem: 7152	NULL	NULL	NULL	NULL	NULL	NULL	NULL	map00650 Butanoate metabolism
471.144	4.98135	1.1165	1.3189	up	0.0162364	C15970	C21H30O9	Abscisic acid glucose ester;	NULL	C15970	PubChem: 47205283	NULL	NULL	NULL	NULL	NULL	NULL	NULL	map00906 Carotenoid biosynthesis
295.151	5.13978	1.12218	1.31888	up	0.0227047	C17245	C6H13NOS	5-Methylthiopentanaldoxime	NULL	C17245	PubChem: 96023653	NULL	NULL	NULL	NULL	NULL	NULL	NULL	map00966 Glucosinolate biosynthesis
313.145	3.91587	1.12507	1.31689	up	0.0174316	C02938	C10H8N2	3-Indoleacetonitrile;	351795	C02938	771-51-7	null	Organic compounds	Organoheterocyclic compounds	Indoles and derivatives	Indoles	Aromatic heteropolycyclic compounds	Endogenous	map00380 Tryptophan metabolism
321.105	4.80258	1.10964	1.31213	up	0.0159628	C00449	C11H20N2O6	N6-(L-1,3-Dicarboxypropyl)-L-lysine;	160556	C00449	997-68-2	SACCHAROPINE	Organic compounds	Organic acids and derivatives	Carboxylic acids and derivatives	Amino acids, peptides, and analogues	Aliphatic acyclic compounds	Endogenous	map00300 Lysine biosynthesis
321.105	4.80258	1.10964	1.31213	up	0.0159628	C03409	C5H8N2O4	N-Formimino-L-aspartate;	NULL	C03409	PubChem: 6238	NULL	NULL	NULL	NULL	NULL	NULL	NULL	map00340 Histidine metabolism
321.105	4.80258	1.10964	1.31213	up	0.0159628	C17745	C16H20O4	1-(3,4-Dihydroxyphenyl)-1-decene-3,5-dione	NULL	C17745	PubChem: 96024072	NULL	NULL	NULL	NULL	NULL	NULL	NULL	map00945 Stilbenoid, diarylheptanoid and gingerol biosynthesis
339.123	3.873	1.05312	1.3033	up	0.0244623	C00170	C11H15N5O3S	5'-Methylthioadenosine;	439176	C00170	2457-80-9	5-METHYLTHIOADENOSINE	Organic compounds	Organooxygen compounds	Carbohydrates and carbohydrate conjugates	Glycosyl compounds	Aromatic heteropolycyclic compounds	Endogenous	map00270 Cysteine and methionine metabolism
339.129	7.06795	1.10431	1.30303	up	0.0213948	C16432	C6H10N2O3	5-Hydroxyectoine	NULL	C16432	PubChem: 47205729	NULL	NULL	NULL	NULL	NULL	NULL	NULL	map00260 Glycine, serine and threonine metabolism
339.129	7.06795	1.10431	1.30303	up	0.0213948	C01109	C6H10N2O3	4-Methylene-L-glutamine	NULL	C01109	PubChem: 4341	NULL	NULL	NULL	NULL	NULL	NULL	NULL	map00660 C5-Branched dibasic acid metabolism
378.122	4.61602	1.07581	1.29668	up	0.0166374	C03089	C6H12O4S	5-Methylthio-D-ribose;	439904	C03089	23656-67-9	CPD-560	Organic compounds	Organooxygen compounds	Carbohydrates and carbohydrate conjugates	Monosaccharides	Aliphatic heteromonocyclic compounds	Endogenous	map00270 Cysteine and methionine metabolism
378.122	4.61602	1.07581	1.29668	up	0.0166374	C17240	C14H19NO7S	p-Hydroxybenzyldesulphoglucosinolate;	NULL	C17240	PubChem: 96023648	NULL	NULL	NULL	NULL	NULL	NULL	NULL	map00966 Glucosinolate biosynthesis
271.092	5.40612	1.05115	1.29645	up	0.0227537	C04796	C9H11NO6	4-(L-Alanin-3-yl)-2-hydroxy-cis,cis-muconate 6-semialdehyde	NULL	C04796	PubChem: 7358	NULL	NULL	NULL	NULL	NULL	NULL	NULL	map00350 Tyrosine metabolism
271.092	5.40612	1.05115	1.29645	up	0.0227537	C04797	C9H11NO6	5-(L-Alanin-3-yl)-2-hydroxy-cis,cis-muconate 6-semialdehyde	NULL	C04797	PubChem: 7359	NULL	NULL	NULL	NULL	NULL	NULL	NULL	map00350 Tyrosine metabolism
495.086	3.85872	1.05155	1.2952	up	0.0207282	C00513	C12H21N3O13P2	CDP-glycerol	439249	C00513	null	null	Organic compounds	Lipids and lipid-like molecules	Glycerophospholipids	CDP-glycerols	Aromatic heteromonocyclic compounds	null	map00564 Glycerophospholipid metabolism
495.086	3.85872	1.05155	1.2952	up	0.0207282	C16408	C21H22O11	2',3,4,4',6'-Peptahydroxychalcone 4'-O-glucoside;	NULL	C16408	PubChem: 47205706	NULL	NULL	NULL	NULL	NULL	NULL	NULL	map00941 Flavonoid biosynthesis
347.123	4.54448	1.06654	1.29514	up	0.0234349	C17750	C33H40O16	Curcumin diglucoside	NULL	C17750	PubChem: 96024077	NULL	NULL	NULL	NULL	NULL	NULL	NULL	map00945 Stilbenoid, diarylheptanoid and gingerol biosynthesis
372.995	0.5656	1.09196	1.26789	up	0.0187091	C00631	C3H7O7P	2-Phospho-D-glycerate;	439278	C00631	null	2-PG	Organic compounds	Organooxygen compounds	Carbohydrates and carbohydrate conjugates	Sugar acids and derivatives	Aliphatic acyclic compounds	Endogenous	map00010 Glycolysis / Gluconeogenesis
372.995	0.5656	1.09196	1.26789	up	0.0187091	C00197	C3H7O7P	3-Phospho-D-glycerate;	439183	C00197	null	null	Organic compounds	Organooxygen compounds	Carbohydrates and carbohydrate conjugates	Sugar acids and derivatives	Aliphatic acyclic compounds	null	map00010 Glycolysis / Gluconeogenesis
387.205	7.85545	1.06849	0.79615	down	0.0357599	C02915	C21H24NO4+	(S)-cis-N-Methylcanadine	NULL	C02915	PubChem: 5838	NULL	NULL	NULL	NULL	NULL	NULL	NULL	map00950 Isoquinoline alkaloid biosynthesis
321.143	8.31128	1.04664	0.787902	down	0.0235582	C00860	C6H11N3O	L-Histidinol	165271	C00860	4836-52-6	L-HISTIDINOL-P	Organic compounds	Organonitrogen compounds	Amines	Aralkylamines	Aromatic heteromonocyclic compounds	Endogenous	map00340 Histidine metabolism
351.069	0.343233	1.0147	0.782113	down	0.0263896	C03680	C6H8N2O3	4-Imidazolone-5-propanoate;	128	C03680	17340-16-8	4-IMIDAZOLONE-5-PROPIONATE	Organic compounds	Organoheterocyclic compounds	Azoles	Imidazoles	Aliphatic heteromonocyclic compounds	Endogenous	map00340 Histidine metabolism
351.069	0.343233	1.0147	0.782113	down	0.0263896	C05568	C6H8N2O3	Imidazole lactate;	NULL	C05568	PubChem: 7894	NULL	NULL	NULL	NULL	NULL	NULL	NULL	map00340 Histidine metabolism
351.069	0.343233	1.0147	0.782113	down	0.0263896	C03506	C11H14NO6P	Indoleglycerol phosphate;	NULL	C03506	PubChem: 6317	NULL	NULL	NULL	NULL	NULL	NULL	NULL	map00400 Phenylalanine, tyrosine and tryptophan biosynthesis
351.069	0.343233	1.0147	0.782113	down	0.0263896	C05905	C15H11O6+	Cyanidin;	68247	C05905	528-58-5	CPD-7632	Organic compounds	Phenylpropanoids and polyketides	Flavonoids	Hydroxyflavonoids	Aromatic heteropolycyclic compounds	Plant	map00941 Flavonoid biosynthesis
351.069	0.343233	1.0147	0.782113	down	0.0263896	C10107	C15H10O8	Myricetin;	5281672	C10107	529-44-2	MYRICETIN	Organic compounds	Phenylpropanoids and polyketides	Flavonoids	Flavones	Aromatic heteropolycyclic compounds	Plant	map00941 Flavonoid biosynthesis
551.118	8.31128	1.03869	0.779599	down	0.0336471	C03598	C15H25N3O14P2	CDP-3,6-dideoxy-D-glucose;	NULL	C03598	PubChem: 6389	NULL	NULL	NULL	NULL	NULL	NULL	NULL	map00520 Amino sugar and nucleotide sugar metabolism
551.118	8.31128	1.03869	0.779599	down	0.0336471	C03599	C15H25N3O14P2	CDP-3,6-dideoxy-D-mannose;	NULL	C03599	PubChem: 6390	NULL	NULL	NULL	NULL	NULL	NULL	NULL	map00520 Amino sugar and nucleotide sugar metabolism
551.118	8.31128	1.03869	0.779599	down	0.0336471	C01788	C15H25N3O14P2	CDP-abequose;／cytidine diphosphate	NULL	C01788	PubChem: 4916	NULL	NULL	NULL	NULL	NULL	NULL	NULL	map00520 Amino sugar and nucleotide sugar metabolism
551.118	8.31128	1.03869	0.779599	down	0.0336471	C17327	C15H25N3O14P2	CDP-ascarylose	NULL	C17327	PubChem: 96023691	NULL	NULL	NULL	NULL	NULL	NULL	NULL	map00520 Amino sugar and nucleotide sugar metabolism
211.133	7.93337	1.0681	0.773878	down	0.0451742	C10454	C11H14O2	Methyleugenol;	7127	C10454	93-15-2	null	Organic compounds	Benzenoids	Benzene and substituted derivatives	Methoxybenzenes	Aromatic homomonocyclic compounds	Endogenous	map00940 Phenylpropanoid biosynthesis
211.133	7.93337	1.0681	0.773878	down	0.0451742	C10478	C11H14O2	Methylisoeugenol;	1549045	C10478	6379-72-2	null	Organic compounds	Benzenoids	Benzene and substituted derivatives	Methoxybenzenes	Aromatic homomonocyclic compounds	Food	map00940 Phenylpropanoid biosynthesis
523.156	8.31128	1.06938	0.772032	down	0.0257396	C05560	C16H23N6O10P	L-2-Aminoadipate adenylate;	53477910	C05560	null	null	Organic compounds	Nucleosides, nucleotides, and analogues	Purine nucleotides	Purine ribonucleotides	Aromatic heteropolycyclic compounds	Endogenous	map00300 Lysine biosynthesis
507.024	4.27977	1.03726	0.770483	down	0.0344168	C16848	C6H11O8P	6-Deoxy-5-ketofructose 1-phosphate;	NULL	C16848	PubChem: 96023372	NULL	NULL	NULL	NULL	NULL	NULL	NULL	map00400 Phenylalanine, tyrosine and tryptophan biosynthesis
431.073	5.67272	1.08818	0.767506	down	0.0200545	C03657	C11H8O4	1,4-Dihydroxy-2-naphthoate;	NULL	C03657	CAS: 31519-22-9	NULL	NULL	NULL	NULL	NULL	NULL	NULL	map00130 Ubiquinone and other terpenoid-quinone biosynthesis
431.073	5.67272	1.08818	0.767506	down	0.0200545	C17018	C11H8O4	1,4-Dihydroxy-6-naphthoate	NULL	C17018	PubChem: 96023499	NULL	NULL	NULL	NULL	NULL	NULL	NULL	map00130 Ubiquinone and other terpenoid-quinone biosynthesis
431.073	5.67272	1.08818	0.767506	down	0.0200545	C06986	C11H8O4	Spirodilactone	NULL	C06986	PubChem: 9200	NULL	NULL	NULL	NULL	NULL	NULL	NULL	map00130 Ubiquinone and other terpenoid-quinone biosynthesis
447.108	6.12618	1.05284	0.753973	down	0.0352816	C02161	C12H8N2O2	2-Aminophenoxazin-3-one;	72725	C02161	1916-59-2	null	Organic compounds	Organoheterocyclic compounds	Benzoxazines	Phenoxazines	Aromatic heteropolycyclic compounds	Endogenous	map00380 Tryptophan metabolism
583.469	10.45	1.04961	0.74926	down	0.0417051	C04056	C18H32O2	9-cis,11-trans-Octadecadienoate;	5280644	C04056	2540-56-9	CPD-7535	Organic compounds	Lipids and lipid-like molecules	Lineolic acids and derivatives	null	Aliphatic acyclic compounds	Endogenous	map00591 Linoleic acid metabolism
583.469	10.45	1.04961	0.74926	down	0.0417051	C01595	C18H32O2	Linoleate;	5280450	C01595	60-33-3	null	Organic compounds	Lipids and lipid-like molecules	Lineolic acids and derivatives	null	Aliphatic acyclic compounds	Drug	map00591 Linoleic acid metabolism
218.212	4.67342	1.19737	0.747029	down	0.0453221	C02679	C12H24O2	Dodecanoic acid;	3893	C02679	143-07-7	null	Organic compounds	Lipids and lipid-like molecules	Fatty Acyls	Fatty acids and conjugates	Aliphatic acyclic compounds	Endogenous	map00061 Fatty acid biosynthesis
218.212	4.67342	1.19737	0.747029	down	0.0453221	C08492	C6H12O	3-Hexenol;	5281167	C08492	928-97-2	null	Organic compounds	Lipids and lipid-like molecules	Fatty Acyls	Fatty alcohols	Aliphatic acyclic compounds	Endogenous	map00592 alpha-Linolenic acid metabolism
391.16	8.64632	1.17332	0.746087	down	0.0188628	C01300	C7H9N5O2	2-Amino-4-hydroxy-6-hydroxymethyl-7,8-dihydropteridine	NULL	C01300	PubChem: 4518	NULL	NULL	NULL	NULL	NULL	NULL	NULL	map00790 Folate biosynthesis
391.16	8.64632	1.17332	0.746087	down	0.0188628	C11672	C16H22O9	10-Deoxygeniposidic acid	NULL	C11672	PubChem: 13837	NULL	NULL	NULL	NULL	NULL	NULL	NULL	map00902 Monoterpenoid biosynthesis
391.16	8.64632	1.17332	0.746087	down	0.0188628	C17591	C19H21NO4	(S)-Corytuberine	NULL	C17591	PubChem: 96023936	NULL	NULL	NULL	NULL	NULL	NULL	NULL	map00950 Isoquinoline alkaloid biosynthesis
391.16	8.64632	1.17332	0.746087	down	0.0188628	C02106	C19H21NO4	(S)-Scoulerine;	NULL	C02106	CAS: 6451-73-6	NULL	NULL	NULL	NULL	NULL	NULL	NULL	map00950 Isoquinoline alkaloid biosynthesis
391.16	8.64632	1.17332	0.746087	down	0.0188628	C05179	C19H21NO4	Salutaridine;	NULL	C05179	CAS: 1936-18-1	NULL	NULL	NULL	NULL	NULL	NULL	NULL	map00950 Isoquinoline alkaloid biosynthesis
371.261	8.31128	1.17545	0.738552	down	0.025127	C14774	C20H34O4	11,12-DHET;	5283146	C14774	192461-95-3	null	Organic compounds	Lipids and lipid-like molecules	Fatty Acyls	Eicosanoids	Aliphatic acyclic compounds	Endogenous	map00590 Arachidonic acid metabolism
371.261	8.31128	1.17545	0.738552	down	0.025127	C14775	C20H34O4	14,15-DHET;	5283147	C14775	77667-09-5	NULL	Organic compounds	Lipids and lipid-like molecules	Fatty Acyls	Eicosanoids	Aliphatic acyclic compounds	Endogenous	map00590 Arachidonic acid metabolism
371.261	8.31128	1.17545	0.738552	down	0.025127	C14772	C20H34O4	5,6-DHET;	5283142	C14772	213382-49-1	null	Organic compounds	Lipids and lipid-like molecules	Fatty Acyls	Eicosanoids	Aliphatic acyclic compounds	Endogenous	map00590 Arachidonic acid metabolism
371.261	8.31128	1.17545	0.738552	down	0.025127	C14773	C20H34O4	8,9-DHET;	5283144	C14773	192461-96-4	null	Organic compounds	Lipids and lipid-like molecules	Fatty Acyls	Eicosanoids	Aliphatic acyclic compounds	Endogenous	map00590 Arachidonic acid metabolism
371.261	8.31128	1.17545	0.738552	down	0.025127	C06088	C20H34O4	Aphidicolin	NULL	C06088	CAS: 38966-21-1	NULL	NULL	NULL	NULL	NULL	NULL	NULL	map00904 Diterpenoid biosynthesis
378.199	8.32557	1.16109	0.735859	down	0.0334005	C11859	C20H28O6	Gibberellin A37 open lactone	null	C11859	38231-54-8	null	Organic compounds	Lipids and lipid-like molecules	Prenol lipids	Diterpenoids	Aliphatic heteropolycyclic compounds	Endogenous	map00904 Diterpenoid biosynthesis
378.199	8.32557	1.16109	0.735859	down	0.0334005	C06095	C20H28O6	Gibberellin A44 diacid;	NULL	C06095	CAS: 88373-65-3	NULL	NULL	NULL	NULL	NULL	NULL	NULL	map00904 Diterpenoid biosynthesis
358.013	0.394167	1.17816	0.730213	down	0.0218485	C11537	C3H6O6S	(2R)-3-Sulfolactate;	NULL	C11537	PubChem: 13704	NULL	NULL	NULL	NULL	NULL	NULL	NULL	map00270 Cysteine and methionine metabolism
358.013	0.394167	1.17816	0.730213	down	0.0218485	C11499	C3H6O6S	(S)-3-Sulfolactate;	443233	C11499	null	null	Organic compounds	Organic acids and derivatives	Hydroxy acids and derivatives	Alpha hydroxy acids and derivatives	Aliphatic acyclic compounds	null	map00270 Cysteine and methionine metabolism
282.12	0.35915	1.12883	0.723732	down	0.0451735	C00489	C5H8O4	Glutarate;	743	C00489	110-94-1	NULL	Organic compounds	Organic acids and derivatives	Carboxylic acids and derivatives	Dicarboxylic acids and derivatives	Aliphatic acyclic compounds	Endogenous	map00071 Fatty acid degradation
282.12	0.35915	1.12883	0.723732	down	0.0451735	C06010	C5H8O4	(S)-2-Acetolactate;	440878	C06010	null	null	Organic compounds	Lipids and lipid-like molecules	Fatty Acyls	Fatty acids and conjugates	Aliphatic acyclic compounds	Endogenous	map00290 Valine, leucine and isoleucine biosynthesis
282.12	0.35915	1.12883	0.723732	down	0.0451735	C04181	C5H8O4	3-Hydroxy-3-methyl-2-oxobutanoic acid;	NULL	C04181	PubChem: 6858	NULL	NULL	NULL	NULL	NULL	NULL	NULL	map00290 Valine, leucine and isoleucine biosynthesis
282.12	0.35915	1.12883	0.723732	down	0.0451735	C03589	C5H8O4	4-Hydroxy-2-oxopentanoate;	NULL	C03589	PubChem: 6380	NULL	NULL	NULL	NULL	NULL	NULL	NULL	map00360 Phenylalanine metabolism
282.12	0.35915	1.12883	0.723732	down	0.0451735	C01987	C6H7NO	2-Aminophenol;	NULL	C01987	CAS: 95-55-6	NULL	NULL	NULL	NULL	NULL	NULL	NULL	map00380 Tryptophan metabolism
282.12	0.35915	1.12883	0.723732	down	0.0451735	C00978	C12H14N2O2	N-Acetylserotonin;	903	C00978	1210-83-9	N-ACETYL-SEROTONIN	Organic compounds	Organoheterocyclic compounds	Indoles and derivatives	Tryptamines and derivatives	Aromatic heteropolycyclic compounds	Drug metabolite	map00380 Tryptophan metabolism
282.12	0.35915	1.12883	0.723732	down	0.0451735	C04106	C5H8O4	2-(Hydroxymethyl)-4-oxobutanoate;	NULL	C04106	PubChem: 6797	NULL	NULL	NULL	NULL	NULL	NULL	NULL	map00750 Vitamin B6 metabolism
282.12	0.35915	1.12883	0.723732	down	0.0451735	C00900	C5H8O4	2-Acetolactate	22	C00900	null	null	Organic compounds	Lipids and lipid-like molecules	Fatty Acyls	Fatty acids and conjugates	Aliphatic acyclic compounds	Endogenous	map00770 Pantothenate and CoA biosynthesis
733.396	8.23342	1.12747	0.721777	down	0.0462383	C11675	C22H26N2O3	16-Methoxytabersonine	NULL	C11675	PubChem: 13840	NULL	NULL	NULL	NULL	NULL	NULL	NULL	map00901 Indole alkaloid biosynthesis
613.516	11.1203	1.09377	0.721552	down	0.0333492	C03242	C20H34O2	(8Z,11Z,14Z)-Icosatrienoic acid;	5280581	C03242	1783-84-2	CPD-7196	Organic compounds	Lipids and lipid-like molecules	Fatty Acyls	Fatty acids and conjugates	Aliphatic acyclic compounds	Endogenous	map00591 Linoleic acid metabolism
613.516	11.1203	1.09377	0.721552	down	0.0333492	C13273	C20H34O2	Plaunotol;	NULL	C13273	CAS: 64218-02-6	NULL	NULL	NULL	NULL	NULL	NULL	NULL	map00904 Diterpenoid biosynthesis
613.516	11.1203	1.09377	0.721552	down	0.0333492	C16522	C20H34O2	Icosatrienoic acid;	5312529	C16522	NULL	NULL	Organic compounds	Lipids and lipid-like molecules	Fatty Acyls	Fatty acids and conjugates	Aliphatic acyclic compounds	null	map01040 Biosynthesis of unsaturated fatty acids
358.368	7.79825	1.04995	0.718642	down	0.0407677	C08281	C22H44O2	Docosanoic acid;	8215	C08281	112-85-6	null	Organic compounds	Lipids and lipid-like molecules	Fatty Acyls	Fatty acids and conjugates	Aliphatic acyclic compounds	Endogenous	map00073 Cutin, suberine and wax biosynthesis
453.028	3.91587	1.26097	0.707501	down	0.0269164	C06055	C4H10NO7P	O-Phospho-4-hydroxy-L-threonine;	440901	C06055	null	null	Organic compounds	Organic acids and derivatives	Carboxylic acids and derivatives	Amino acids, peptides, and analogues	Aliphatic acyclic compounds	Endogenous	map00750 Vitamin B6 metabolism
291.057	7.93337	1.30507	0.707465	down	0.0441958	C00603	C3H6N2O4	(-)-Ureidoglycolate;	439269	C00603	2017665	CPD-1091	Organic compounds	Organic acids and derivatives	Carboxylic acids and derivatives	Amino acids, peptides, and analogues	Aliphatic acyclic compounds	Endogenous	map00230 Purine metabolism
291.057	7.93337	1.30507	0.707465	down	0.0441958	C06047	C9H9NO6	Stizolobate;	NULL	C06047	CAS: 15911-87-2	NULL	NULL	NULL	NULL	NULL	NULL	NULL	map00350 Tyrosine metabolism
291.057	7.93337	1.30507	0.707465	down	0.0441958	C06048	C9H9NO6	Stizolobinate; 5-(2-amino-2-carboxyethyl)-6-oxopyran-2-carboxylic acid	NULL	C06048	CAS: 17388-96-4	NULL	NULL	NULL	NULL	NULL	NULL	NULL	map00350 Tyrosine metabolism
291.057	7.93337	1.30507	0.707465	down	0.0441958	C05655	C9H9NO6	5-(2'-Carboxyethyl)-4,6-dihydroxypicolinate;	null	C05655	null	null	Organic compounds	Organoheterocyclic compounds	Pyridines and derivatives	Hydropyridines	Aliphatic heteromonocyclic compounds	Endogenous	map00380 Tryptophan metabolism
265.129	7.94765	1.32035	0.702901	down	0.0304198	C02691	C11H13N4+	Heteropyrithiamine;	NULL	C02691	PubChem: 5659	NULL	NULL	NULL	NULL	NULL	NULL	NULL	map00730 Thiamine metabolism
862.583	13.529	1.12602	0.702582	down	0.0310032	C16345	C23H38N2O5	Volicitin;	NULL	C16345	PubChem: 47205653	NULL	NULL	NULL	NULL	NULL	NULL	NULL	map00592 alpha-Linolenic acid metabolism
321.21	8.43985	1.38054	0.692225	down	0.0179851	C00398	C10H12N2	Tryptamine;	1150	C00398	61-54-1	TRYPTAMINE	Organic compounds	Organoheterocyclic compounds	Indoles and derivatives	Tryptamines and derivatives	Aromatic heteropolycyclic compounds	Endogenous	map00380 Tryptophan metabolism
321.21	8.43985	1.38054	0.692225	down	0.0179851	C10126	C10H12N2	Anatabine;	11388	C10126	581-49-7	null	Organic compounds	Organoheterocyclic compounds	Pyridines and derivatives	Bipyridines and oligopyridines	Aromatic heteromonocyclic compounds	Food	map00960 Tropane, piperidine and pyridine alkaloid biosynthesis
398.214	8.09055	1.34747	0.691026	down	0.0369271	C04578	C22H28N2O4	16-Methoxy-2,3-dihydro-3-hydroxytabersonine	NULL	C04578	PubChem: 7179	NULL	NULL	NULL	NULL	NULL	NULL	NULL	map00901 Indole alkaloid biosynthesis
549.412	8.36843	1.2405	0.68963	down	0.0400588	C20278	C12H26N4O3	(2R,3R)-3-Methylornithinyl-N6-lysine	NULL	C20278	PubChem: 163312018	NULL	NULL	NULL	NULL	NULL	NULL	NULL	map00300 Lysine biosynthesis
273.046	7.93337	1.3506	0.688469	down	0.0454684	C00526	C9H12N2O5	Deoxyuridine;	13712	C00526	951-78-0	DEOXYURIDINE	Organic compounds	Nucleosides, nucleotides, and analogues	Pyrimidine nucleosides	Pyrimidine 2'-deoxyribonucleosides	Aromatic heteromonocyclic compounds	Endogenous	map00240 Pyrimidine metabolism
273.046	7.93337	1.3506	0.688469	down	0.0454684	C03508	C4H7NO3	L-2-Amino-3-oxobutanoic acid;	440033	C03508	null	AMINO-OXOBUT	Organic compounds	Organic acids and derivatives	Carboxylic acids and derivatives	Amino acids, peptides, and analogues	Aliphatic acyclic compounds	Endogenous	map00260 Glycine, serine and threonine metabolism
273.046	7.93337	1.3506	0.688469	down	0.0454684	C00441	C4H7NO3	L-Aspartate 4-semialdehyde;	439235	C00441	15106-57-7	L-ASPARTATE-SEMIALDEHYDE	Organic compounds	Organic acids and derivatives	Carboxylic acids and derivatives	Amino acids, peptides, and analogues	Aliphatic acyclic compounds	Endogenous	map00260 Glycine, serine and threonine metabolism甘氨酸、丝氨酸和苏氨酸代谢
375.042	5.92507	1.25797	0.679337	down	0.0375191	C01265	C17H14O7	3,7-Di-O-methylquercetin;	5280417	C01265	61395	null	Organic compounds	Phenylpropanoids and polyketides	Flavonoids	O-methylated flavonoids	Aromatic heteropolycyclic compounds	Endogenous	map00944 Flavone and flavonol biosynthesis
463.038	7.01013	1.3196	0.678268	down	0.0481755	C01267	C6H9N2O5P	3-(Imidazol-4-yl)-2-oxopropyl phosphate;	792	C01267	99979-59-6	IMIDAZOLE-ACETOL-P	Organic compounds	Organophosphorus compounds	Organic phosphoric acids and derivatives	Phosphate esters	Aromatic heteromonocyclic compounds	Endogenous	map00340 Histidine metabolism
796.526	10.1436	1.314	0.676336	down	0.0163939	C05950	C20H30O6	20-COOH-Leukotriene B4;	5280877	C05950	80434-82-8	NULL	Organic compounds	Lipids and lipid-like molecules	Fatty Acyls	Eicosanoids	Aliphatic acyclic compounds	Endogenous	map00590 Arachidonic acid metabolism
459.181	6.53552	1.2845	0.67382	down	0.031171	C17228	C10H18O3S	2-Oxo-9-methylthiononanoic acid;	NULL	C17228	PubChem: 96023636	NULL	NULL	NULL	NULL	NULL	NULL	NULL	map00966 Glucosinolate biosynthesis
203.003	0.343233	1.32183	0.664971	down	0.0340111	C00337	C5H6N2O4	(S)-Dihydroorotate;	439216	C00337	5988-19-2	DI-H-OROTATE	Organic compounds	Organic acids and derivatives	Carboxylic acids and derivatives	Amino acids, peptides, and analogues	Aliphatic heteromonocyclic compounds	Endogenous	map00240 Pyrimidine metabolism
293.063	0.343233	1.49918	0.659755	down	0.0323683	C00668	C6H13O9P	alpha-D-Glucose 6-phosphate	NULL	C00668	PubChem: 3937	NULL	NULL	NULL	NULL	NULL	NULL	NULL	map00010 Glycolysis / Gluconeogenesis
293.063	0.343233	1.49918	0.659755	down	0.0323683	C05345	C6H13O9P	beta-D-Fructose 6-phosphate	440641	C05345	null	FRUCTOSE-6P	Organic compounds	Organooxygen compounds	Carbohydrates and carbohydrate conjugates	Glycosyl compounds	Aliphatic heteromonocyclic compounds	Endogenous	map00010 Glycolysis / Gluconeogenesis
293.063	0.343233	1.49918	0.659755	down	0.0323683	C01172	C6H13O9P	beta-D-Glucose 6-phosphate	439427	C01172	null	null	Organic compounds	Organooxygen compounds	Carbohydrates and carbohydrate conjugates	Monosaccharides	Aliphatic heteromonocyclic compounds	Endogenous	map00010 Glycolysis / Gluconeogenesis
293.063	0.343233	1.49918	0.659755	down	0.0323683	C00103	C6H13O9P	D-Glucose 1-phosphate;	439165	C00103	59-56-3	GLC-1-P	Organic compounds	Organooxygen compounds	Carbohydrates and carbohydrate conjugates	Monosaccharides	Aliphatic heteromonocyclic compounds	Endogenous	map00010 Glycolysis / Gluconeogenesis
293.063	0.343233	1.49918	0.659755	down	0.0323683	C06019	C6H13O9P	D-arabino-Hex-3-ulose 6-phosphate;	NULL	C06019	PubChem: 8291	NULL	NULL	NULL	NULL	NULL	NULL	NULL	map00030 Pentose phosphate pathway
293.063	0.343233	1.49918	0.659755	down	0.0323683	C03267	C6H13O9P	beta-D-Fructose 2-phosphate;	193537	C03267	null	null	Organic compounds	Organooxygen compounds	Carbohydrates and carbohydrate conjugates	Glycosyl compounds	Aliphatic heteromonocyclic compounds	Endogenous	map00051 Fructose and mannose metabolism
293.063	0.343233	1.49918	0.659755	down	0.0323683	C02962	C6H13O9P	D-Allose 6-phosphate	NULL	C02962	PubChem: 5878	NULL	NULL	NULL	NULL	NULL	NULL	NULL	map00051 Fructose and mannose metabolism
293.063	0.343233	1.49918	0.659755	down	0.0323683	C18096	C6H13O9P	D-Allulose 6-phosphate	NULL	C18096	PubChem: 96024313	NULL	NULL	NULL	NULL	NULL	NULL	NULL	map00051 Fructose and mannose metabolism
293.063	0.343233	1.49918	0.659755	down	0.0323683	C01094	C6H13O9P	D-Fructose 1-phosphate	10400369	C01094	15978-08-2	FRU1P	Organic compounds	Organooxygen compounds	Carbohydrates and carbohydrate conjugates	Glycosyl compounds	Aliphatic heteromonocyclic compounds	Endogenous	map00051 Fructose and mannose metabolism
293.063	0.343233	1.49918	0.659755	down	0.0323683	C00636	C6H13O9P	D-Mannose 1-phosphate;	644175	C00636	27251-84-9	MANNOSE-1P	Organic compounds	Organooxygen compounds	Carbohydrates and carbohydrate conjugates	Monosaccharides	Aliphatic heteromonocyclic compounds	Endogenous	map00051 Fructose and mannose metabolism
293.063	0.343233	1.49918	0.659755	down	0.0323683	C00275	C6H13O9P	D-Mannose 6-phosphate	439198	C00275	3672-15-9	MANNOSE-6P	Organic compounds	Organooxygen compounds	Carbohydrates and carbohydrate conjugates	Monosaccharides	Aliphatic heteromonocyclic compounds	Endogenous	map00051 Fructose and mannose metabolism
293.063	0.343233	1.49918	0.659755	down	0.0323683	C02888	C6H13O9P	Sorbose 1-phosphate;	439837	C02888	null	null	Organic compounds	Organooxygen compounds	Carbonyl compounds	Ketones	Aliphatic acyclic compounds	Endogenous	map00051 Fructose and mannose metabolism
293.063	0.343233	1.49918	0.659755	down	0.0323683	C00446	C6H13O9P	alpha-D-Galactose 1-phosphate;	123912	C00446	2255-14-3	GALACTOSE-1P	Organic compounds	Organooxygen compounds	Carbohydrates and carbohydrate conjugates	Monosaccharides	Aliphatic heteromonocyclic compounds	Endogenous	map00052 Galactose metabolism
293.063	0.343233	1.49918	0.659755	down	0.0323683	C01113	C6H13O9P	D-Galactose 6-phosphate;	NULL	C01113	PubChem: 4345	NULL	NULL	NULL	NULL	NULL	NULL	NULL	map00052 Galactose metabolism
293.063	0.343233	1.49918	0.659755	down	0.0323683	C01097	C6H13O9P	D-Tagatose 6-phosphate	439396	C01097	null	null	Organic compounds	Organooxygen compounds	Carbohydrates and carbohydrate conjugates	Glycosyl compounds	Aliphatic heteromonocyclic compounds	Endogenous	map00052 Galactose metabolism
293.063	0.343233	1.49918	0.659755	down	0.0323683	C15926	C6H13O9P	beta-L-Galactose 1-phosphate;	NULL	C15926	PubChem: 47205244	NULL	NULL	NULL	NULL	NULL	NULL	NULL	map00053 Ascorbate and aldarate metabolism
293.063	0.343233	1.49918	0.659755	down	0.0323683	C15924	C6H13O9P	L-Gulose 1-phosphate	NULL	C15924	PubChem: 47205242	NULL	NULL	NULL	NULL	NULL	NULL	NULL	map00053 Ascorbate and aldarate metabolism
293.063	0.343233	1.49918	0.659755	down	0.0323683	C00663	C6H13O9P	beta-D-Glucose 1-phosphate	NULL	C00663	PubChem: 3932	NULL	NULL	NULL	NULL	NULL	NULL	NULL	map00500 Starch and sucrose metabolism
293.063	0.343233	1.49918	0.659755	down	0.0323683	C00092	C6H13O9P	D-Glucose 6-phosphate;	5958	C00092	56-73-5	GLC-6-P	Organic compounds	Organooxygen compounds	Carbohydrates and carbohydrate conjugates	Monosaccharides	Aliphatic heteromonocyclic compounds	Endogenous	map00500 Starch and sucrose metabolism
293.063	0.343233	1.49918	0.659755	down	0.0323683	C01177	C6H13O9P	Inositol 1-phosphate;	null	C01177	15421-51-9	CPD-180	Organic compounds	Organooxygen compounds	Alcohols and polyols	Cyclic alcohols and derivatives	Aliphatic homomonocyclic compounds	Endogenous	map00562 Inositol phosphate metabolism
293.063	0.343233	1.49918	0.659755	down	0.0323683	C03546	C6H13O9P	myo-Inositol 4-phosphate;	null	C03546	46495-39-0	D-MYO-INOSITOL-4-PHOSPHATE	Organic compounds	Organooxygen compounds	Alcohols and polyols	Cyclic alcohols and derivatives	Aliphatic homomonocyclic compounds	Endogenous	map00562 Inositol phosphate metabolism
182.029	3.53797	1.26835	0.655492	down	0.0480358	C02527	C4H9O5P	Butanoylphosphate;	NULL	C02527	PubChem: 5535	NULL	NULL	NULL	NULL	NULL	NULL	NULL	map00650 Butanoate metabolism
521.033	7.01013	1.26185	0.649766	down	0.0405599	C04188	C6H13O7PS	S-Methyl-5-thio-D-ribose 1-phosphate;	53477720	C04188	72843-83-5	CPD-444	Organic compounds	Organophosphorus compounds	Organic phosphoric acids and derivatives	Phosphate esters	Aliphatic heteromonocyclic compounds	Endogenous	map00270 Cysteine and methionine metabolism
521.033	7.01013	1.26185	0.649766	down	0.0405599	C04582	C6H13O7PS	S-Methyl-5-thio-D-ribulose 1-phosphate	174549	C04582	86316-83-8	CPD-1063	Organic compounds	Organooxygen compounds	Carbonyl compounds	Ketones	Aliphatic acyclic compounds	Endogenous	map00270 Cysteine and methionine metabolism
763.458	8.35413	1.37861	0.643256	down	0.0336496	C05961	C20H34O6	6-Keto-prostaglandin F1alpha;	5280888	C05961	58962-34-8	NULL	Organic compounds	Lipids and lipid-like molecules	Fatty Acyls	Eicosanoids	Aliphatic homomonocyclic compounds	Drug metabolite	map00590 Arachidonic acid metabolism
763.458	8.35413	1.37861	0.643256	down	0.0336496	C05963	C20H34O6	Thromboxane B2;	5283137	C05963	54397-85-2	null	Organic compounds	Lipids and lipid-like molecules	Fatty Acyls	Eicosanoids	Aliphatic heteromonocyclic compounds	Endogenous	map00590 Arachidonic acid metabolism
763.458	8.35413	1.37861	0.643256	down	0.0336496	C20151	C22H34O4	10beta,14beta-Dihydroxytaxa-4(20),11-dien-5alpha-yl acetate;	NULL	C20151	PubChem: 135626611	NULL	NULL	NULL	NULL	NULL	NULL	NULL	map00904 Diterpenoid biosynthesis
379.283	8.43985	1.50776	0.639634	down	0.0269164	C11898	C22H34O3	Taxa-4(20),11(12)-dien-5alpha-acetoxy-10beta-ol;	NULL	C11898	CAS: 337515-55-6	NULL	NULL	NULL	NULL	NULL	NULL	NULL	map00904 Diterpenoid biosynthesis
496.242	13.6004	1.16891	0.631748	down	0.0440636	C15700	C9H16N2O4	gamma-Glutamyl-gamma-aminobutyraldehyde	NULL	C15700	PubChem: 47205026	NULL	NULL	NULL	NULL	NULL	NULL	NULL	map00330 Arginine and proline metabolism
496.242	13.6004	1.16891	0.631748	down	0.0440636	C04244	C9H13N5O3	6-Lactoyl-5,6,7,8-tetrahydropterin	169508	C04244	33405-80-0	6-LACTOYL-5678-TETRAHYDROPTERIN	Organic compounds	Organoheterocyclic compounds	Pteridines and derivatives	Pterins and derivatives	Aromatic heteropolycyclic compounds	Endogenous	map00790 Folate biosynthesis
496.242	13.6004	1.16891	0.631748	down	0.0440636	C00268	C9H13N5O3	Dihydrobiopterin;	133246	C00268	79647-29-3	CPD-16	Organic compounds	Organoheterocyclic compounds	Pteridines and derivatives	Pterins and derivatives	Aromatic heteropolycyclic compounds	Endogenous	map00790 Folate biosynthesis
171.149	4.71653	1.34291	0.610951	down	0.049634	C10865	C9H15NO	Pseudopelletierine	11096	C10865	552-70-5	null	null	null	null	null	null	Food	map00960 Tropane, piperidine and pyridine alkaloid biosynthesis
192.054	0.327767	1.50931	0.584104	down	0.0229927	C01419	C5H10N2O3S	Cys-Gly;	439498	C01419	19246-18-5	GLUTATHIONE	Organic compounds	Organic acids and derivatives	Carboxylic acids and derivatives	Amino acids, peptides, and analogues	Aliphatic acyclic compounds	Endogenous	map00480 Glutathione metabolism
153.039	5.91062	1.47439	0.573385	down	0.0427691	C01020	C6H5NO3	6-Hydroxynicotinate;	72924	C01020	5006-66-6	null	Organic compounds	Organoheterocyclic compounds	Pyridines and derivatives	Pyridinecarboxylic acids and derivatives	Aromatic heteromonocyclic compounds	Endogenous	map00760 Nicotinate and nicotinamide metabolism
318.242	7.21213	1.27595	0.572024	down	0.0477451	C08362	C16H30O2	(9Z)-Hexadecenoic acid;	445638	C08362	373-49-9	CPD-724	Organic compounds	Lipids and lipid-like molecules	Fatty Acyls	Fatty acids and conjugates	Aliphatic acyclic compounds	Endogenous	map00061 Fatty acid biosynthesis
318.242	7.21213	1.27595	0.572024	down	0.0477451	C01767	C10H14O	(-)-Carvone;	439570	C01767	6485-40-1	null	Organic compounds	Lipids and lipid-like molecules	Prenol lipids	Monoterpenoids	Aliphatic homomonocyclic compounds	Endogenous	map00902 Monoterpenoid biosynthesis
318.242	7.21213	1.27595	0.572024	down	0.0477451	C02485	C10H14O	(-)-Isopiperitenone;	NULL	C02485	CAS: 80995-97-7	NULL	NULL	NULL	NULL	NULL	NULL	NULL	map00902 Monoterpenoid biosynthesis
318.242	7.21213	1.27595	0.572024	down	0.0477451	C11383	C10H14O	(+)-(S)-Carvone;	16724	C11383	2244-16-8	CPD-1089	Organic compounds	Lipids and lipid-like molecules	Prenol lipids	Monoterpenoids	Aliphatic homomonocyclic compounds	Endogenous	map00902 Monoterpenoid biosynthesis
318.242	7.21213	1.27595	0.572024	down	0.0477451	C18025	C10H14O	(+)-Menthofuran;	NULL	C18025	PubChem: 96024245	NULL	NULL	NULL	NULL	NULL	NULL	NULL	map00902 Monoterpenoid biosynthesis
318.242	7.21213	1.27595	0.572024	down	0.0477451	C11939	C10H14O	Myrtenal	61130	C11939	23727-16-4	null	null	null	null	null	null	Food	map00903 Limonene and pinene degradation
318.242	7.21213	1.27595	0.572024	down	0.0477451	C02576	C10H14O	Perillyl aldehyde;	16441	C02576	2111-75-3	NULL	Organic compounds	Lipids and lipid-like molecules	Prenol lipids	Monoterpenoids	Aliphatic homomonocyclic compounds	Plant	map00903 Limonene and pinene degradation
318.242	7.21213	1.27595	0.572024	down	0.0477451	C09884	C10H14O	Pinocarvone	121719	C09884	19890-00-7	null	null	null	null	null	null	Endogenous	map00903 Limonene and pinene degradation
399.107	4.55877	1.7693	0.571772	down	0.00541156	C06188	C13H19O10P	Salicin 6-phosphate;	NULL	C06188	PubChem: 8439	NULL	NULL	NULL	NULL	NULL	NULL	NULL	map00010 Glycolysis / Gluconeogenesis
228.058	0.343233	1.49541	0.568772	down	0.0263896	C04479	C9H10O6	2-Hydroxy-6-oxonona-2,4-diene-1,9-dioate;	NULL	C04479	PubChem: 7099	NULL	NULL	NULL	NULL	NULL	NULL	NULL	map00360 Phenylalanine metabolism
573.172	5.21808	1.6036	0.550039	down	0.0185717	C00786	C16H14O5	(-)-Vestitone;	NULL	C00786	CAS: 158112-50-6	NULL	NULL	NULL	NULL	NULL	NULL	NULL	map00943 Isoflavonoid biosynthesis
573.172	5.21808	1.6036	0.550039	down	0.0185717	C16190	C16H14O5	2,7-Dihydroxy-4'-methoxyisoflavanone	NULL	C16190	PubChem: 47205498	NULL	NULL	NULL	NULL	NULL	NULL	NULL	map00943 Isoflavonoid biosynthesis
573.172	5.21808	1.6036	0.550039	down	0.0185717	C02675	C16H14O5	Dihydrobiochanin A;	NULL	C02675	CAS: 83920-62-1	NULL	NULL	NULL	NULL	NULL	NULL	NULL	map00943 Isoflavonoid biosynthesis
605.103	6.23313	1.672	0.52382	down	0.024128	C01222	C16H23N5O15P2	GDP-4-dehydro-6-deoxy-D-mannose;	439446	C01222	18186-48-6	GDP-4-DEHYDRO-6-DEOXY-D-MANNOSE	Organic compounds	Nucleosides, nucleotides, and analogues	Purine nucleotides	Purine nucleotide sugars	Aromatic heteropolycyclic compounds	Endogenous	map00051 Fructose and mannose metabolism
322.969	0.437017	1.68876	0.486005	down	0.0244445	C11453	C5H12O9P2	2-C-Methyl-D-erythritol 2,4-cyclodiphosphate;	NULL	C11453	CAS: 143488-44-2	NULL	NULL	NULL	NULL	NULL	NULL	NULL	map00900 Terpenoid backbone biosynthesis
637.225	10.5215	2.72818	0.303642	down	0.0202289	C10738	C19H17NO3	Rutacridone	5281849	C10738	17948-33-3	null	null	null	null	null	null	Food	map01058 Acridone alkaloid biosynthesis
492.318	3.0965	2.03643	0.29598	down	0.0477609	C11817	C29H37N3O2	Deoxytubulosine	NULL	C11817	PubChem: 13981	NULL	NULL	NULL	NULL	NULL	NULL	NULL	map00950 Isoquinoline alkaloid biosynthesis
435.297	3.08222	5.39528	0.226092	down	0.0359754	C15699	C9H19N3O3	gamma-L-Glutamylputrescine	20841830	C15699	null	GAMMA-GLUTAMYL-PUTRESCINE	Organic compounds	Organic acids and derivatives	Carboxylic acids and derivatives	Amino acids, peptides, and analogues	Aliphatic acyclic compounds	Endogenous	map00330 Arginine and proline metabolism
435.297	3.08222	5.39528	0.226092	down	0.0359754	C05341	C9H19N3O3	beta-Alanyl-L-lysine	440638	C05341	null	null	Organic compounds	Organic acids and derivatives	Carboxylic acids and derivatives	Amino acids, peptides, and analogues	Aliphatic acyclic compounds	null	map00410 beta-Alanine metabolism
																			496
