# Supplementary material for: Integrated Omics Analysis Reveals Key Pathways in Cotton Defense against Mirid Bug (Adelphocoris suturalis Jakovlev) Feeding
Source: Insects. 2024 Apr 8;15(4):254. doi: 10.3390/insects15040254 (PMC11049813; doi:10.3390/insects15040254)
Supplement: Supplementary file 1 [file insects-15-00254-s001.zip › insects-2894859-supplementary/supplementary materials/Table S6-S8.xlsx]

## Sheet: Table S6
Table S6. KEGG pathway analysis of different metabolites of cotton induced by A. suturalis
No.	pathway_ID	KEGG Pathway name	Total	Down	Up
1	ko00909	Sesquiterpenoid and triterpenoid biosynthesis	40	0	40
2	ko00590	Arachidonic acid metabolism	28	7	21
3	ko00380	Tryptophan metabolism	23	5	18
4	ko00904	Diterpenoid biosynthesis	20	6	14
5	ko00950	Isoquinoline alkaloid biosynthesis	19	5	14
6	ko00960	Tropane, piperidine and pyridine alkaloid biosynthesis	19	2	17
7	ko00940	Phenylpropanoid biosynthesis	18	2	16
8	ko00350	Tyrosine metabolism	17	2	15
9	ko00592	alpha-Linolenic acid metabolism	16	2	14
10	ko00902	Monoterpenoid biosynthesis	15	5	10
11	ko00051	Fructose and mannose metabolism	14	8	6
12	ko00360	Phenylalanine metabolism	14	2	12
13	ko00903	Limonene and pinene degradation	14	3	9
14	ko00130	Ubiquinone and other terpenoid-quinone biosynthesis	13	3	10
15	ko00330	Arginine and proline metabolism	11	2	9
16	ko00010	Glycolysis / Gluconeogenesis	10	5	5
17	ko00943	Isoflavonoid biosynthesis	10	3	7
18	ko00270	Cysteine and methionine metabolism	9	4	5
19	ko00941	Flavonoid biosynthesis	9	2	7
20	ko00966	Glucosinolate biosynthesis	9	1	8
21	ko00052	Galactose metabolism	8	3	5
22	ko00340	Histidine metabolism	8	4	4
23	ko00053	Ascorbate and aldarate metabolism	7	2	5
24	ko00240	Pyrimidine metabolism	6	2	4
25	ko00310	Lysine degradation	6	0	6
26	ko00520	Amino sugar and nucleotide sugar metabolism	6	4	2
27	ko00562	Inositol phosphate metabolism	6	2	4
28	ko00650	Butanoate metabolism	6	1	5
28	ko00860	Porphyrin and chlorophyll metabolism	6	0	6
30	ko00901	Indole alkaloid biosynthesis	6	2	4
31	ko00945	Stilbenoid, diarylheptanoid and gingerol biosynthesis	6	0	6
32	ko00300	Lysine biosynthesis	5	2	3
33	ko00750	Vitamin B6 metabolism	5	2	3
34	ko00906	Carotenoid biosynthesis	5	0	5
35	ko00040	Pentose and glucuronate interconversions	4	0	4
36	ko00260	Glycine, serine and threonine metabolism	4	2	2
37	ko00564	Glycerophospholipid metabolism	4	0	4
38	ko00760	Nicotinate and nicotinamide metabolism	4	1	3
39	ko00770	Pantothenate and CoA biosynthesis	4	1	3
40	ko00790	Folate biosynthesis	4	3	1
41	ko01058	Acridone alkaloid biosynthesis	4	1	3
42	ko02010	ABC transporters	4	0	4
43	ko00061	Fatty acid biosynthesis	3	2	1
44	ko00073	Cutin, suberine and wax biosynthesis	3	1	2
45	ko00220	Arginine biosynthesis	3	0	3
46	ko00230	Purine metabolism	3	1	2
47	ko00290	Valine, leucine and isoleucine biosynthesis	3	2	1
48	ko00500	Starch and sucrose metabolism	3	2	1
49	ko00591	Linoleic acid metabolism	3	3	0
50	ko00640	Propanoate metabolism	3	0	3
51	ko00730	Thiamine metabolism	3	1	2
52	ko00944	Flavone and flavonol biosynthesis	3	1	2
53	ko00030	Pentose phosphate pathway	2	1	1
54	ko00400	Phenylalanine, tyrosine and tryptophan biosynthesis	2	2	0
55	ko00410	beta-Alanine metabolism	2	1	1
56	ko00480	Glutathione metabolism	2	1	1
57	ko00740	Riboflavin metabolism	2	0	2
58	ko00780	Biotin metabolism	2	0	2
59	ko00900	Terpenoid backbone biosynthesis	2	1	1
60	ko00062	Fatty acid elongation	1	0	1
61	ko00071	Fatty acid degradation	1	1	0
62	ko00195	Photosynthesis	1	0	1
63	ko00280	Valine, leucine and isoleucine degradation	1	0	1
64	ko00660	C5-Branched dibasic acid metabolism	1	0	1
65	ko01040	Biosynthesis of unsaturated fatty acids	1	1	0
		Total	496	122	374

## Sheet: Table S7
Table S7. Analysis of different metabolites of the two key metabolic pathways
pathwayID	pathway name	kegg_id	Metabolite name	FC	up／down	q-value
ko00051	Fructose and mannose metabolism	C01487	D-Allose	1.64	up	0.028
ko00051	Fructose and mannose metabolism	C00159	D-Mannose	1.64	up	0.028
ko00051	Fructose and mannose metabolism	C00247	L-Sorbose	1.64	up	0.028
ko00051	Fructose and mannose metabolism	C01934	L-Rhamnonate	1.64	up	0.028
ko00051	Fructose and mannose metabolism	C01720	L-Fuconate	1.64	up	0.028
ko00051	Fructose and mannose metabolism	C00095	D-Fructose	1.64	up	0.028
ko00051	Fructose and mannose metabolism	C02962	D-Allose 6-phosphate	0.66	down	0.032
ko00051	Fructose and mannose metabolism	C18096	D-Allulose 6-phosphate	0.66	down	0.032
ko00051	Fructose and mannose metabolism	C00636	D-Mannose 1-phosphate	0.66	down	0.032
ko00051	Fructose and mannose metabolism	C00275	D-Mannose 6-phosphate	0.66	down	0.032
ko00051	Fructose and mannose metabolism	C01094	D-Fructose 1-phosphate	0.66	down	0.032
ko00051	Fructose and mannose metabolism	C03267	beta-D-Fructose 2-phosphate	0.66	down	0.032
ko00051	Fructose and mannose metabolism	C02888	Sorbose 1-phosphate;	0.66	down	0.032
ko00051	Fructose and mannose metabolism	C01222	GDP-4-dehydro-6-deoxy-D-mannose	0.52	down	0.024
ko00592	alpha-Linolenic acid metabolism	C16310	3-Hexenal	9.7	up	0.029
ko00592	alpha-Linolenic acid metabolism	C04672	12,13-EOT	2.63	up	0.022
ko00592	alpha-Linolenic acid metabolism	C16324	9,10-EOT	2.63	up	0.022
ko00592	alpha-Linolenic acid metabolism	C16320	Colnelenic acid	2.63	up	0.022
ko00592	alpha-Linolenic acid metabolism	C16319	Etherolenic acid	2.63	up	0.022
ko00592	alpha-Linolenic acid metabolism	C16325	10-OPDA	2.63	up	0.022
ko00592	alpha-Linolenic acid metabolism	C01226	12-OPDA	2.63	up	0.022
ko00592	alpha-Linolenic acid metabolism	C08491	Jasmonic acid	1.96	up	0.018
ko00592	alpha-Linolenic acid metabolism	C16317	7-Isojasmonic acid	1.96	up	0.018
ko00592	alpha-Linolenic acid metabolism	C16300	Stearidonic acid	1.93	up	0.047
ko00592	alpha-Linolenic acid metabolism	C16323	3,6-Nonadienal	1.72	up	0.041
ko00592	alpha-Linolenic acid metabolism	C16322	9-Oxononanoic acid	1.53	up	0.038
ko00592	alpha-Linolenic acid metabolism	C11512	Methyl jasmonate	1.35	up	0.032
ko00592	alpha-Linolenic acid metabolism	C16318	7-Isomethyljasmonate	1.35	up	0.032
ko00592	alpha-Linolenic acid metabolism	C08492	3-Hexenol	0.75	down	0.045
ko00592	alpha-Linolenic acid metabolism	C16345	Volicitin	0.7	down	0.031
Note, ko00592、ko00051 represent alpha-Linolenic acid metabolism, and fructose and mannose metabolism, respectively

## Sheet: Table S8
Table S8. Total information of protein identification of each treatment.
Treatment name	Total spectra	Spectra	Unique Spectra	Peptide	Unique Peptide	Protein
P48E	371575	87127	52750	17865	12906	5520
P48C	374246	77446	48103	16116	11903	5210
Total	1118948	248932	153327	24718	19754	8302
